# Supplementary material for: Integrated transcriptome and hormonal analysis of naphthalene acetic acid-induced adventitious root formation of tea cuttings (Camellia sinensis)
Source: BMC Plant Biol. 2022 Jul 4;22:319. doi: 10.1186/s12870-022-03701-x (PMC9251942; doi:10.1186/s12870-022-03701-x)
Supplement: Supplementary file 5 — Additional file 5: Table S1. KEGG enrichment analysis of DEGs in both the red- and green-stem cutting groups. [file 12870_2022_3701_MOESM5_ESM.xlsx]

## Sheet: Sheet1
Table S1. KEGG enrichment analysis of DEGs in both the red- and green-stem cutting groups
KEGG_A_class	KEGG_B_class	Pathway	out (687)	All (5320)	Pvalue	Qvalue	Pathway ID	Genes	K_IDs
Metabolism	Biosynthesis of other secondary metabolites	Phenylpropanoid biosynthesis	67	183	7.57566e-17	8.48474e-15	ko00940	TEA031894;TEA014166;TEA024897;TEA008747;TEA022732;TEA031201;TEA003374;TEA001789;TEA033460;TEA025602;TEA029764;TEA027576;TEA004772;TEA003137;TEA019411;TEA008195;TEA015004;TEA032005;TEA029025;TEA025430;TEA012933;TEA018992;TEA020055;TEA018304;TEA007569;TEA004281;TEA029019;TEA016096;TEA000186;TEA011910;TEA008079;TEA030737;TEA002780;TEA000234;TEA023243;TEA020569;TEA004784;TEA011115;TEA005759;TEA028696…	K00430+K10775+K00083+K00430+K00588+K00430+K10775+K00430+K12355+K01188+K05350+K00430+K01188+K10775+K00430+K13065+K00430+K09755+K00430+K13065+K00430+K00430+K22395+K00588+K00430+K01188+K00430+K13065+K13065+K01188+K05350+K13065+K13065+K00083+K10775+K00430+K13065+K00430+K00430+K00430+K00430+K13065+K00430+K00430+K00430+K13065+K05349+K22395+K13065+K00430+K22395+K00430+K10775+K00430+K00430+K00430+K00430+…
Environmental Information Processing	Signal transduction	Plant hormone signal transduction	82	273	1.42186e-14	7.96241e-13	ko04075	TEA002159;TEA006135;TEA007187;TEA014082;TEA012865;TEA013731;TEA032074;TEA033596;TEA027710;TEA025960;TEA031171;TEA012919;TEA030190;TEA005719;TEA011482;TEA005327;TEA032228;TEA019192;TEA023425;TEA022240;TEA019802;TEA026521;TEA003764;TEA024212;TEA009253;TEA009252;TEA015643;TEA027854;TEA026592;TEA011239;TEA033527;TEA030075;TEA007275;TEA021045;TEA020222;TEA014529;TEA009631;TEA029197;TEA006996;TEA011663…	K13422+K14492+K14504+K14496+K14489+K14487+K14489+K14488+K14484+K14500+K14504+K14490+K13464+K14491+K14431+K14488+K13464+K14492+K14484+K13449+K13946+K14484+K14504+K14484+K14496+K14484+K14491+K14431+K14496+K14487+K14488+K14431+K14491+K14504+K14488+K14490+K14516+K14487+K14499+K14484+K14484+K14515+K14504+K14504+K14488+K14497+K14504+K14508+K14504+K14487+K13449+K13449+K13449+K14484+K14490+K14505+K14486+…
Metabolism	Global and overview maps	Biosynthesis of secondary metabolites	215	1162	3.78753e-10	1.41401e-08	ko01110	TEA031894;TEA001548;TEA007262;TEA014166;TEA018665;TEA014780;TEA024897;TEA008747;TEA032079;TEA018294;TEA022732;TEA031201;TEA015253;TEA022960;TEA002222;TEA029276;TEA003374;TEA032569;TEA032566;TEA001789;TEA023333;TEA023331;TEA003508;TEA015436;TEA025602;TEA029764;TEA007219;TEA009308;TEA011402;TEA024088;TEA009803;TEA027319;TEA030352;TEA015263;TEA020219;TEA009266;TEA004632;TEA023340;TEA011315;TEA001041…	K00430+K00640+K00232+K10775+K00660+K00218+K00083+K00430+K01581+K00850+K00588+K00430+K00276+K08695+K01885+K10760+K10775+K00227+K15227+K00430+K00660+K00660+K00511+K00228+K01188+K05350+K00121+K04125+K09828+K01580+K01623+K20772+K01047+K00276+K11820+K08695+K12930+K00660+K15095+K01723+K03809+K00121+K00873+K00430+K05280+K01188+K01696+K10775+K13260+K00901+K00430+K13065+K09840+K14424+K13260+K00815+K14652+…
Metabolism	Biosynthesis of other secondary metabolites	Flavonoid biosynthesis	23	59	3.75344e-07	9.07758e-06	ko00941	TEA018665;TEA022732;TEA022960;TEA023333;TEA023331;TEA009266;TEA023340;TEA006847;TEA008195;TEA025430;TEA018304;TEA016096;TEA000186;TEA023790;TEA030737;TEA002780;TEA004784;TEA033580;TEA027582;TEA011037;TEA006643;TEA026458;TEA022042	K00660+K00588+K08695+K00660+K00660+K08695+K00660+K05280+K13065+K13065+K00588+K13065+K13065+K00475+K13065+K13065+K13065+K13065+K13081+K13065+K05278+K13081+K13065
Metabolism	Energy metabolism	Photosynthesis - antenna proteins	13	22	4.05249e-07	9.07758e-06	ko00196	TEA026680;TEA009793;TEA030366;TEA000535;TEA030284;TEA008963;TEA001747;TEA032678;TEA017256;TEA023017;TEA001868;TEA028092;novel.12560	K08915+K08912+K08912+K08909+K08917+K08907+K08908+K08915+K08914+K08916+K08912+K08913+K08917
Metabolism	Lipid metabolism	Linoleic acid metabolism	9	14	1.03895e-05	0.000193937	ko00591	TEA025499;TEA008874;TEA030352;TEA015727;TEA009596;TEA011776;TEA022375;TEA009423;TEA012289	K15718+K07418+K01047+K15718+K15718+K00454+K14674+K00454+K00454
Environmental Information Processing	Signal transduction	MAPK signaling pathway - plant	42	171	1.8461e-05	0.000295377	ko04016	TEA002159;TEA016781;TEA014082;TEA027319;TEA027312;TEA014384;TEA020852;TEA022240;TEA001306;TEA001304;TEA025870;TEA009253;TEA011072;TEA026592;TEA002986;TEA009631;TEA004320;TEA026957;TEA007800;TEA019233;TEA021361;TEA004542;TEA004541;TEA016225;TEA030748;TEA005866;TEA022746;TEA009193;TEA008318;TEA033470;TEA019397;TEA011880;TEA007510;TEA016434;TEA028477;TEA019421;TEA014156;TEA026994;TEA029056;TEA031377…	K13422+K20718+K14496+K20772+K13426+K13425+K20536+K13449+K02183+K02183+K20606+K14496+K13420+K14496+K03781+K14516+K14515+K14497+K20772+K13420+K13449+K13449+K13449+K14496+K13449+K02183+K13422+K13422+K13424+K20547+K20547+K13447+K20604+K14496+K02183+K14516+K14516+K14497+K13447+K20547+K02183+K14497
Metabolism	Global and overview maps	Metabolic pathways	325	2139	3.15295e-05	0.000422466	ko01100	TEA031894;TEA001548;TEA007262;TEA014166;TEA018665;TEA014780;TEA024897;TEA008747;TEA015846;TEA032079;TEA018294;TEA011574;TEA000708;TEA022732;TEA031201;TEA015253;TEA010835;TEA004832;TEA002222;TEA023882;TEA029276;TEA003374;TEA018219;TEA032569;TEA032566;TEA001789;TEA010466;TEA023333;TEA023331;TEA003508;TEA015436;TEA011325;TEA003997;TEA026680;TEA004975;TEA025602;TEA029764;TEA031302;TEA008874;TEA021723…	K00430+K00640+K00232+K10775+K00660+K00218+K00083+K00430+K00695+K01581+K00850+K00512+K14379+K00588+K00430+K00276+K00059+K01193+K01885+K11153+K10760+K10775+K01051+K00227+K15227+K00430+K00512+K00660+K00660+K00511+K00228+K16903+K01051+K08915+K01193+K01188+K05350+K11153+K07418+K00512+K01955+K16904+K00121+K00759+K09828+K08912+K02693+K05298+K01580+K01623+K00051+K02721+K20772+K01047+K00276+K01858+K01611+…
Organismal Systems	Environmental adaptation	Plant-pathogen interaction	78	392	3.39481e-05	0.000422466	ko04626	TEA012256;TEA024230;TEA027797;TEA002399;TEA027800;TEA029615;TEA023891;TEA033593;TEA013109;TEA027312;TEA026704;TEA015814;TEA014384;TEA020852;TEA022240;TEA001306;TEA001304;TEA005245;TEA014653;TEA022861;TEA023584;TEA023057;TEA014729;TEA011072;TEA008308;TEA027333;TEA020737;TEA021188;TEA023420;TEA016507;TEA025822;TEA023001;TEA033886;TEA020748;TEA028945;TEA004401;TEA007881;TEA033570;TEA009176;TEA012423…	K09422+K18875+K13457+K09422+K13457+K09422+K09422+K09422+K09422+K13426+K13448+K09422+K13425+K20536+K13449+K02183+K02183+K13457+K13433+K13457+K09422+K09422+K13457+K13420+K13456+K09422+K13457+K13430+K09422+K13448+K13448+K13448+K13430+K09422+K13412+K13459+K13448+K09422+K13412+K09422+K13420+K13449+K13449+K13449+K15397+K15397+K15397+K09422+K09422+K00864+K13449+K02183+K13457+K15397+K09422+K09422+K09422+…
Metabolism	Metabolism of terpenoids and polyketides	Zeatin biosynthesis	13	31	5.48164e-05	0.000613943	ko00908	TEA016785;TEA017995;TEA029276;TEA027948;TEA001688;TEA023125;TEA020986;TEA010880;TEA031409;TEA009753;TEA003258;TEA031774;TEA023650	K00279+K00279+K10760+K13496+K10717+K10760+K00279+K13495+K13496+K13495+K13495+K10717+K10760
Metabolism	Carbohydrate metabolism	Starch and sucrose metabolism	34	150	0.000585031	0.00595667	ko00500	TEA015846;TEA004832;TEA014997;TEA004975;TEA025602;TEA029764;TEA017828;TEA010861;TEA004772;TEA004060;TEA003316;TEA025948;TEA032655;TEA008459;TEA004281;TEA004824;TEA008554;TEA021054;TEA011910;TEA008079;TEA022053;TEA009787;TEA006786;TEA023770;TEA024367;TEA022449;TEA005890;TEA004029;TEA010380;TEA011511;TEA030689;TEA031475;novel.6084;novel.537	K00695+K01193+K01177+K01193+K01188+K05350+K01179+K01087+K01188+K01193+K01087+K01087+K16055+K01087+K01188+K01193+K01177+K00703+K01188+K05350+K00975+K01179+K16055+K16055+K01193+K01087+K00844+K01193+K01177+K05349+K01810+K00975+K05350+K05349
Metabolism	Biosynthesis of other secondary metabolites	Stilbenoid, diarylheptanoid and gingerol biosynthesis	12	36	0.0012694	0.0118477	ko00945	TEA022732;TEA008195;TEA025430;TEA018304;TEA016096;TEA000186;TEA030737;TEA002780;TEA004784;TEA033580;TEA011037;TEA022042	K00588+K13065+K13065+K00588+K13065+K13065+K13065+K13065+K13065+K13065+K13065+K13065
Metabolism	Energy metabolism	Nitrogen metabolism	11	32	0.00151436	0.0130468	ko00910	TEA000784;TEA026576;TEA013227;TEA002651;TEA013984;TEA026003;TEA022890;TEA015097;TEA003892;TEA011569;TEA028194	K10534+K02575+K00366+K02575+K01673+K01674+K02575+K01455+K00264+K00264+K01915
Metabolism	Lipid metabolism	Steroid biosynthesis	11	33	0.00201165	0.0160932	ko00100	TEA032569;TEA003508;TEA011402;TEA033703;TEA025821;TEA004599;TEA033874;TEA031791;TEA022375;TEA013343;TEA025755	K00227+K00511+K09828+K14424+K01052+K00511+K09832+K00227+K14674+K00511+K01052
Metabolism	Energy metabolism	Photosynthesis	19	75	0.00248305	0.0185401	ko00195	TEA015668;TEA001157;TEA005618;TEA012339;TEA030102;TEA030604;TEA013986;TEA022152;TEA009271;TEA020148;TEA022946;TEA002555;TEA023668;TEA000446;TEA029972;TEA031434;TEA007632;TEA027026;TEA017141	K02639+K02693+K02721+K14332+K02723+K02717+K02717+K02716+K08901+K02699+K02695+K08902+K02723+K02701+K02723+K02636+K02694+K02716+K02115
Metabolism	Lipid metabolism	Cutin, suberine and wax biosynthesis	10	30	0.00319692	0.0223785	ko00073	TEA031326;TEA008535;TEA013247;TEA022836;TEA019377;TEA014043;TEA007824;TEA011231;TEA025856;novel.7291	K15402+K17991+K20769+K13356+K15400+K17991+K15400+K20769+K15401+K15400
Metabolism	Metabolism of terpenoids and polyketides	Monoterpenoid biosynthesis	7	18	0.00509347	0.033557	ko00902	TEA011315;TEA016897;TEA025270;TEA008901;TEA023386;TEA007205;TEA002328	K15095+K15095+K15095+K15095+K15095+K15095+K15095
Metabolism	Metabolism of terpenoids and polyketides	Carotenoid biosynthesis	9	29	0.00859242	0.0534639	ko00906	TEA030362;TEA014723;TEA022237;TEA006973;TEA027515;TEA017638;TEA027509;TEA031348;TEA032451	K09840+K09843+K09840+K09843+K17912+K17913+K17912+K15746+K09843
Metabolism	Biosynthesis of other secondary metabolites	Tropane, piperidine and pyridine alkaloid biosynthesis	7	20	0.00984313	0.0580227	ko00960	TEA015253;TEA015263;TEA004234;TEA000344;TEA000345;TEA001727;novel.51	K00276+K00276+K00815+K08081+K08081+K14455+K15849
Metabolism	Metabolism of terpenoids and polyketides	Diterpenoid biosynthesis	9	33	0.020639	0.108715	ko00904	TEA009308;TEA014251;TEA027891;TEA011661;TEA009330;TEA025313;TEA019521;TEA025360;TEA024383	K04125+K04125+K04123+K05282+K04124+K04125+K17961+K04125+K04125
Metabolism	Metabolism of terpenoids and polyketides	Brassinosteroid biosynthesis	6	18	0.0213547	0.108715	ko00905	TEA010179;TEA010173;TEA020936;TEA026973;TEA017244;TEA026170	K15639+K15639+K15639+K09588+K12638+K09590
Metabolism	Biosynthesis of other secondary metabolites	Isoquinoline alkaloid biosynthesis	6	18	0.0213547	0.108715	ko00950	TEA015253;TEA015263;TEA004234;TEA001727;TEA026892;novel.51	K00276+K00276+K00815+K14455+K00422+K15849
Metabolism	Carbohydrate metabolism	Pentose and glucuronate interconversions	23	121	0.0345311	0.163562	ko00040	TEA005879;TEA018219;TEA003997;TEA027945;TEA022793;TEA033704;TEA004818;TEA011899;TEA002545;TEA004788;TEA013029;TEA018225;TEA003425;TEA012008;TEA030126;TEA028074;TEA020146;TEA000883;TEA018039;TEA013815;TEA022782;TEA013422;TEA030405	K01728+K01051+K01051+K00008+K01051+K01728+K01051+K01213+K01728+K01184+K00012+K01051+K01728+K01728+K01213+K00854+K01051+K01051+K01051+K01051+K01051+K01728+K01184
Metabolism	Amino acid metabolism	Arginine and proline metabolism	14	65	0.035049	0.163562	ko00330	TEA032079;TEA015140;TEA029221;TEA018760;TEA028545;TEA009777;TEA026510;TEA009085;TEA032991;TEA017102;TEA001727;TEA017416;TEA011006;novel.12360	K01581+K17839+K01611+K01611+K00472+K01583+K12259+K01476+K01583+K00128+K14455+K12259+K01611+K00472
Environmental Information Processing	Signal transduction	Phosphatidylinositol signaling system	15	72	0.0390039	0.174738	ko04070	TEA001306;TEA001304;TEA016535;TEA005574;TEA005866;TEA010007;TEA010228;TEA012572;TEA028477;TEA027418;TEA017077;TEA027925;TEA031520;TEA031959;novel.12596	K02183+K02183+K00901+K05857+K02183+K00889+K00913+K05857+K02183+K01106+K21797+K10047+K02183+K00889+K00901
Metabolism	Carbohydrate metabolism	Galactose metabolism	13	61	0.0446058	0.185485	ko00052	TEA018294;TEA004832;TEA004975;TEA012416;TEA004060;TEA004824;TEA024367;TEA006802;TEA005890;TEA004029;TEA002446;TEA032246;TEA022017	K00850+K01193+K01193+K18819+K01193+K01193+K01193+K18819+K00844+K01193+K06617+K07407+K07407
Metabolism	Amino acid metabolism	Phenylalanine metabolism	12	55	0.0447151	0.185485	ko00360	TEA014166;TEA022732;TEA015253;TEA003374;TEA015263;TEA003137;TEA004234;TEA018304;TEA023243;TEA001727;TEA014056;novel.51	K10775+K00588+K00276+K10775+K00276+K10775+K00815+K00588+K10775+K14455+K10775+K15849
Metabolism	Metabolism of other amino acids	Glutathione metabolism	20	106	0.0497546	0.194126	ko00480	TEA033761;TEA032079;TEA033758;TEA022693;TEA010988;TEA025571;TEA028541;TEA019065;TEA004130;TEA025550;TEA006830;TEA025564;TEA025152;TEA025153;TEA024651;TEA033741;TEA010449;TEA011797;TEA000526;TEA006024	K00799+K01581+K00799+K00799+K00799+K00799+K00434+K00799+K00799+K00799+K00799+K00799+K00799+K00799+K00036+K00799+K00799+K00799+K00799+K00799
Metabolism	Biosynthesis of other secondary metabolites	Flavone and flavonol biosynthesis	3	7	0.0502648	0.194126	ko00944	TEA006847;TEA022238;TEA009682	K05280+K22794+K22794
Metabolism	Metabolism of terpenoids and polyketides	Sesquiterpenoid and triterpenoid biosynthesis	8	34	0.0633048	0.236338	ko00909	TEA003508;TEA004822;TEA004657;TEA004599;TEA012742;TEA013343;novel.6592;novel.9801	K00511+K14175+K14175+K00511+K15813+K00511+K15813+K15813
Environmental Information Processing	Membrane transport	ABC transporters	9	41	0.0738346	0.266757	ko02010	TEA022557;TEA005903;TEA002347;TEA003064;TEA025103;TEA027096;TEA025976;TEA026744;TEA025959	K05681+K05658+K05666+K05658+K05658+K05665+K05666+K05658+K05665
Metabolism	Metabolism of other amino acids	Cyanoamino acid metabolism	10	48	0.0825932	0.284219	ko00460	TEA025602;TEA029764;TEA004772;TEA004281;TEA011910;TEA008079;TEA015097;TEA011511;novel.6084;novel.537	K01188+K05350+K01188+K01188+K01188+K05350+K01455+K05349+K05350+K05349
Metabolism	Amino acid metabolism	Tyrosine metabolism	9	42	0.0837431	0.284219	ko00350	TEA015253;TEA007219;TEA015263;TEA017167;TEA004234;TEA029314;TEA001727;TEA026892;novel.51	K00276+K00121+K00276+K00121+K00815+K18857+K14455+K00422+K15849
Metabolism	Carbohydrate metabolism	Amino sugar and nucleotide sugar metabolism	23	138	0.11645	0.377597	ko00520	TEA018878;TEA009364;TEA022053;TEA007474;TEA013029;TEA018426;TEA002526;TEA033470;TEA005890;TEA019397;TEA004028;TEA005026;TEA030689;TEA013002;TEA022621;TEA008102;TEA028282;TEA031377;TEA026030;TEA031475;novel.4334;novel.1578;novel.1392	K12450+K01183+K00975+K01183+K00012+K01183+K01183+K20547+K00844+K20547+K01183+K13379+K01810+K01809+K12449+K01183+K01183+K20547+K08679+K00975+K01183+K01183+K01183
Metabolism	Lipid metabolism	alpha-Linolenic acid metabolism	9	45	0.117999	0.377597	ko00592	TEA007262;TEA030352;TEA001041;TEA011776;TEA013436;TEA022375;TEA029314;TEA009423;TEA012289	K00232+K01047+K01723+K00454+K00232+K14674+K18857+K00454+K00454
Metabolism	Amino acid metabolism	Alanine, aspartate and glutamate metabolism	9	47	0.144497	0.449547	ko00250	TEA021721;TEA024088;TEA030416;TEA003892;TEA023090;TEA001727;TEA011569;TEA028194;novel.5414	K01955+K01580+K00278+K00264+K00814+K14455+K00264+K01915+K01953
Metabolism	Lipid metabolism	Fatty acid degradation	9	48	0.158783	0.461391	ko00071	TEA007262;TEA007219;TEA010864;TEA017167;TEA013436;TEA017102;TEA032876;TEA029314;TEA025856	K00232+K00121+K01897+K00121+K00232+K00128+K07425+K18857+K15401
Metabolism	Glycan biosynthesis and metabolism	Glycosphingolipid biosynthesis - globo and isoglobo series	3	11	0.160663	0.461391	ko00603	TEA033374;TEA032246;TEA022017	K01988+K07407+K07407
Metabolism	Biosynthesis of other secondary metabolites	Isoflavonoid biosynthesis	3	11	0.160663	0.461391	ko00943	TEA017488;TEA012273;TEA025080	K13260+K13260+K13260
Metabolism	Carbohydrate metabolism	Ascorbate and aldarate metabolism	9	49	0.173721	0.479173	ko00053	TEA018295;TEA028541;TEA009913;TEA017102;TEA013029;TEA018289;TEA000724;TEA018449;TEA027925	K00469+K00434+K14190+K00128+K00012+K00469+K00103+K00469+K10047
Metabolism	Carbohydrate metabolism	Inositol phosphate metabolism	13	76	0.175411	0.479173	ko00562	TEA018295;TEA009887;TEA005574;TEA018289;TEA010007;TEA021733;TEA010228;TEA012572;TEA018449;TEA027418;TEA017077;TEA027925;TEA031959	K00469+K01858+K05857+K00469+K00889+K01114+K00913+K05857+K00469+K01106+K21797+K10047+K00889
Metabolism	Metabolism of cofactors and vitamins	Riboflavin metabolism	4	18	0.195058	0.517825	ko00740	TEA000708;TEA006481;TEA032830;TEA001809	K14379+K14652+K14379+K14652
Metabolism	Lipid metabolism	Glycerolipid metabolism	12	71	0.19906	0.517825	ko00561	TEA016535;TEA015647;TEA022375;TEA017102;TEA027687;TEA006977;TEA027353;TEA031832;TEA032246;TEA022017;novel.111;novel.12596	K00901+K13508+K14674+K00128+K00864+K15728+K13513+K13508+K07407+K07407+K01054+K00901
Metabolism	Lipid metabolism	Biosynthesis of unsaturated fatty acids	6	31	0.203431	0.517825	ko01040	TEA007262;TEA010835;TEA026133;TEA013436;TEA003420;TEA016089	K00232+K00059+K03921+K00232+K00059+K10256
Metabolism	Energy metabolism	Carbon fixation in photosynthetic organisms	13	80	0.22725	0.565599	ko00710	TEA015892;TEA009803;TEA005617;TEA014326;TEA025584;TEA017601;TEA004943;TEA015503;TEA023090;TEA008970;TEA001727;TEA005788;novel.3413	K05298+K01623+K00051+K00029+K05298+K01602+K01623+K01610+K00814+K01610+K14455+K00855+K01006
Metabolism	Biosynthesis of other secondary metabolites	Glucosinolate biosynthesis	3	14	0.26721	0.650599	ko00966	TEA020219;TEA020212;novel.12052	K11820+K11820+K11820
Metabolism	Amino acid metabolism	Cysteine and methionine metabolism	17	112	0.27349	0.651721	ko00270	TEA001548;TEA027319;TEA029221;TEA018760;TEA004234;TEA022215;TEA021049;TEA011994;TEA007800;TEA019127;TEA027487;TEA017204;TEA001727;TEA004070;TEA011006;TEA017333;TEA005051	K00640+K20772+K01611+K01611+K00815+K00547+K05933+K01762+K20772+K00789+K01761+K05933+K14455+K05933+K01611+K12524+K00928
Metabolism	Lipid metabolism	Arachidonic acid metabolism	4	21	0.283381	0.661223	ko00590	TEA008874;TEA030352;TEA022375;TEA032876	K07418+K01047+K14674+K07425
Metabolism	Amino acid metabolism	Lysine biosynthesis	3	15	0.304542	0.696095	ko00300	TEA003853;TEA017333;TEA005051	K10206+K12524+K00928
Metabolism	Carbohydrate metabolism	Fructose and mannose metabolism	9	57	0.311956	0.698782	ko00051	TEA018294;TEA009803;TEA027945;TEA004943;TEA022060;TEA019052;TEA005890;TEA026180;TEA013002	K00850+K01623+K00008+K01623+K19355+K00895+K00844+K19355+K01809
Metabolism	Glycan biosynthesis and metabolism	Glycosphingolipid biosynthesis - lacto and neolacto series	1	3	0.339587	0.74576	ko00601	TEA033374	K01988
Metabolism	Metabolism of other amino acids	beta-Alanine metabolism	7	45	0.360722	0.77694	ko00410	TEA015253;TEA015140;TEA024088;TEA015263;TEA026510;TEA017102;TEA017416	K00276+K17839+K01580+K00276+K12259+K00128+K12259
Metabolism	Energy metabolism	Sulfur metabolism	5	31	0.371443	0.784937	ko00920	TEA001548;TEA003105;TEA028480;TEA015346;TEA033169	K00640+K17725+K01082+K05907+K00860
Genetic Information Processing	Folding, sorting and degradation	Protein processing in endoplasmic reticulum	29	212	0.398531	0.826582	ko04141	TEA001914;TEA032852;TEA000134;TEA017741;TEA033542;TEA000548;TEA024943;TEA005454;TEA028966;TEA003264;TEA004686;TEA004371;TEA004370;TEA010314;TEA030896;TEA009636;TEA030586;TEA000778;TEA004739;TEA030322;TEA033671;TEA013627;TEA004368;TEA004366;TEA026655;novel.807;novel.2665;novel.2663;novel.11264	K14009+K13993+K10666+K13993+K13993+K06689+K10950+K13993+K13993+K14009+K13993+K13993+K13993+K13993+K08852+K06689+K10666+K10666+K09562+K13993+K03283+K08057+K13993+K13993+K13993+K01228+K13993+K13993+K13989
Metabolism	Lipid metabolism	Glycerophospholipid metabolism	14	100	0.416349	0.835488	ko00564	TEA030352;TEA016535;TEA015647;TEA017238;TEA022375;TEA006977;TEA027353;TEA009067;TEA031832;TEA019150;TEA021733;TEA016746;TEA030617;novel.12596	K01047+K00901+K13508+K01115+K14674+K15728+K13513+K06130+K13508+K14156+K01114+K06130+K01126+K00901
Metabolism	Biosynthesis of other secondary metabolites	Anthocyanin biosynthesis	1	4	0.424918	0.835488	ko00942	TEA004632	K12930
Metabolism	Biosynthesis of other secondary metabolites	Monobactam biosynthesis	2	11	0.425204	0.835488	ko00261	TEA017333;TEA005051	K12524+K00928
Organismal Systems	Environmental adaptation	Circadian rhythm - plant	6	41	0.439101	0.847919	ko04712	TEA018665;TEA023333;TEA023331;TEA023340;TEA015712;TEA013377	K00660+K00660+K00660+K00660+K12129+K12116
Metabolism	Amino acid metabolism	Tryptophan metabolism	7	51	0.49364	0.931909	ko00380	TEA011325;TEA020219;TEA002986;TEA017102;TEA001920;TEA020212;novel.12052	K16903+K11820+K03781+K00128+K11816+K11820+K11820
Metabolism	Metabolism of other amino acids	Taurine and hypotaurine metabolism	1	5	0.499237	0.931909	ko00430	TEA024088	K01580
Metabolism	Carbohydrate metabolism	Glycolysis / Gluconeogenesis	16	122	0.514778	0.945166	ko00010	TEA018294;TEA007219;TEA009803;TEA017167;TEA010980;TEA004943;TEA015503;TEA021615;TEA032686;TEA017102;TEA019052;TEA005890;TEA029314;TEA008970;TEA030689;novel.4887	K00850+K00121+K01623+K00121+K00873+K01623+K01610+K15633+K01568+K00128+K00895+K00844+K18857+K01610+K01810+K01792
Metabolism	Lipid metabolism	Ether lipid metabolism	4	30	0.554231	1	ko00565	TEA030352;TEA017238;TEA022375;TEA021733	K01047+K01115+K14674+K01114
Metabolism	Lipid metabolism	Synthesis and degradation of ketone bodies	1	6	0.563964	1	ko00072	TEA014739	K01641
Metabolism	Amino acid metabolism	Arginine biosynthesis	4	31	0.58131	1	ko00220	TEA009085;TEA023090;TEA001727;TEA028194	K01476+K00814+K14455+K01915
Metabolism	Metabolism of other amino acids	Selenocompound metabolism	2	15	0.595122	1	ko00450	TEA028776;TEA027487	K00384+K01761
Metabolism	Lipid metabolism	Fatty acid elongation	6	49	0.62029	1	ko00062	TEA011049;TEA015622;TEA022927;TEA009759;TEA020815;TEA028716	K01076+K15397+K15397+K15397+K15397+K01076
Metabolism	Metabolism of cofactors and vitamins	Porphyrin and chlorophyll metabolism	6	54	0.714754	1	ko00860	TEA014780;TEA002222;TEA015436;TEA025325;TEA013600;TEA008264	K00218+K01885+K00228+K03428+K02303+K00218
Metabolism	Global and overview maps	2-Oxocarboxylic acid metabolism	6	54	0.714754	1	ko01210	TEA020219;TEA023090;TEA001727;TEA020212;TEA005051;novel.12052	K11820+K00814+K14455+K11820+K00928+K11820
Metabolism	Carbohydrate metabolism	Butanoate metabolism	2	19	0.724575	1	ko00650	TEA024088;TEA014739	K01580+K01641
Genetic Information Processing	Replication and repair	DNA replication	6	55	0.731557	1	ko03030	TEA004448;TEA014659;TEA021219;TEA015801;TEA001647;novel.10563	K07466+K02540+K02542+K02212+K02209+K02320
Metabolism	Carbohydrate metabolism	Pentose phosphate pathway	6	56	0.74765	1	ko00030	TEA018294;TEA009803;TEA004943;TEA024651;TEA019052;TEA030689	K00850+K01623+K01623+K00036+K00895+K01810
Metabolism	Metabolism of cofactors and vitamins	Nicotinate and nicotinamide metabolism	2	20	0.750908	1	ko00760	TEA030416;TEA014742	K00278+K18551
Metabolism	Amino acid metabolism	Glycine, serine and threonine metabolism	8	74	0.756976	1	ko00260	TEA015253;TEA015263;TEA006198;TEA024730;TEA021615;TEA028422;TEA017333;TEA005051	K00276+K00276+K01696+K01620+K15633+K00108+K12524+K00928
Metabolism	Lipid metabolism	Sphingolipid metabolism	3	30	0.763662	1	ko00600	TEA030788;TEA032246;TEA022017	K04711+K07407+K07407
Metabolism	Metabolism of cofactors and vitamins	Folate biosynthesis	3	30	0.763662	1	ko00790	TEA006481;TEA001809;novel.6917	K14652+K14652+K13998
Metabolism	Metabolism of cofactors and vitamins	Biotin metabolism	2	22	0.79711	1	ko00780	TEA010835;TEA003420	K00059+K00059
Metabolism	Lipid metabolism	Fatty acid biosynthesis	4	43	0.824508	1	ko00061	TEA010835;TEA010864;TEA026133;TEA003420	K00059+K01897+K03921+K00059
Metabolism	Amino acid metabolism	Phenylalanine, tyrosine and tryptophan biosynthesis	5	53	0.832486	1	ko00400	TEA032566;TEA006198;TEA004234;TEA001727;novel.51	K15227+K01696+K00815+K14455+K15849
Metabolism	Global and overview maps	Fatty acid metabolism	7	72	0.839252	1	ko01212	TEA007262;TEA010835;TEA010864;TEA026133;TEA013436;TEA003420;TEA016089	K00232+K00059+K01897+K03921+K00232+K00059+K10256
Metabolism	Metabolism of cofactors and vitamins	Vitamin B6 metabolism	1	14	0.856052	1	ko00750	TEA021531	K08681
Metabolism	Metabolism of cofactors and vitamins	Ubiquinone and other terpenoid-quinone biosynthesis	3	39	0.895849	1	ko00130	TEA001113;TEA004234;TEA011382	K03809+K00815+K14760
Metabolism	Amino acid metabolism	Valine, leucine and isoleucine degradation	4	52	0.918137	1	ko00280	TEA007101;TEA017102;TEA007105;TEA014739	K00166+K00128+K00166+K01641
Metabolism	Glycan biosynthesis and metabolism	N-Glycan biosynthesis	4	52	0.918137	1	ko00510	TEA001751;TEA024623;TEA012725;novel.807	K00737+K00736+K00902+K01228
Metabolism	Carbohydrate metabolism	Pyruvate metabolism	8	93	0.927051	1	ko00620	TEA005617;TEA010980;TEA014326;TEA015503;TEA017102;TEA004672;TEA008970;novel.3413	K00051+K00873+K00029+K01610+K00128+K01512+K01610+K01006
Metabolism	Amino acid metabolism	Histidine metabolism	1	21	0.945498	1	ko00340	TEA017102	K00128
Metabolism	Metabolism of terpenoids and polyketides	Terpenoid backbone biosynthesis	4	57	0.948025	1	ko00900	TEA017373;TEA026768;TEA014739;novel.3083	K00021+K01662+K01641+K00787
Metabolism	Metabolism of cofactors and vitamins	Thiamine metabolism	1	23	0.958715	1	ko00730	TEA026768	K01662
Metabolism	Metabolism of cofactors and vitamins	Pantothenate and CoA biosynthesis	1	23	0.958715	1	ko00770	TEA030100	K01922
Metabolism	Amino acid metabolism	Lysine degradation	2	37	0.961545	1	ko00310	TEA028527;TEA017102	K11423+K00128
Metabolism	Metabolism of cofactors and vitamins	One carbon pool by folate	1	25	0.96873	1	ko00670	novel.6917	K13998
Cellular Processes	Transport and catabolism	Peroxisome	6	84	0.968931	1	ko04146	TEA007262;TEA010864;TEA002986;TEA022836;TEA013436;TEA002243	K00232+K01897+K03781+K13356+K00232+K13347
Metabolism	Carbohydrate metabolism	Propanoate metabolism	2	39	0.969553	1	ko00640	TEA007101;TEA007105	K00166+K00166
Metabolism	Global and overview maps	Biosynthesis of amino acids	21	236	0.980291	1	ko01230	TEA001548;TEA018294;TEA032566;TEA009803;TEA010980;TEA006198;TEA004234;TEA009085;TEA004943;TEA024730;TEA019127;TEA021615;TEA003892;TEA023090;TEA001727;TEA003853;TEA017333;TEA005051;TEA011569;TEA028194;novel.51	K00640+K00850+K15227+K01623+K00873+K01696+K00815+K01476+K01623+K01620+K00789+K15633+K00264+K00814+K14455+K10206+K12524+K00928+K00264+K01915+K15849
Metabolism	Carbohydrate metabolism	Glyoxylate and dicarboxylate metabolism	5	80	0.983097	1	ko00630	TEA008357;TEA002986;TEA017601;TEA015097;TEA028194	K22133+K03781+K01602+K01455+K01915
Metabolism	Global and overview maps	Carbon metabolism	24	270	0.98623	1	ko01200	TEA001548;TEA018294;TEA007219;TEA015892;TEA009803;TEA005617;TEA017167;TEA010980;TEA002986;TEA014326;TEA025584;TEA017601;TEA004943;TEA015503;TEA021615;TEA024651;TEA015097;TEA005890;TEA023090;TEA008970;TEA030689;TEA001727;TEA005788;novel.3413	K00640+K00850+K00121+K05298+K01623+K00051+K00121+K00873+K03781+K00029+K05298+K01602+K01623+K01610+K15633+K00036+K01455+K00844+K00814+K01610+K01810+K14455+K00855+K01006
Genetic Information Processing	Replication and repair	Base excision repair	2	46	0.986754	1	ko03410	TEA021214;TEA030983	K01246+K03575
Genetic Information Processing	Folding, sorting and degradation	Ubiquitin mediated proteolysis	8	119	0.990386	1	ko04120	TEA000548;TEA018732;TEA009636;TEA010800;TEA013464;TEA031482;TEA028424;novel.8193	K06689+K03875+K06689+K10144+K10579+K03363+K10144+K10576
Metabolism	Carbohydrate metabolism	Citrate cycle (TCA cycle)	2	50	0.99184	1	ko00020	TEA015503;TEA008970	K01610+K01610
Genetic Information Processing	Replication and repair	Mismatch repair	1	46	0.998321	1	ko03430	TEA004448	K07466
Genetic Information Processing	Folding, sorting and degradation	Protein export	1	49	0.998895	1	ko03060	TEA003115	K03100
Metabolism	Nucleotide metabolism	Pyrimidine metabolism	6	130	0.999621	1	ko00240	TEA021721;TEA010288;TEA010169;TEA011641;novel.10563;novel.6917	K01955+K16904+K16904+K16904+K02320+K13998
Cellular Processes	Transport and catabolism	Phagosome	3	91	0.999669	1	ko04145	TEA021894;TEA013627;novel.3336	K04392+K08057+K07375
Genetic Information Processing	Translation	Aminoacyl-tRNA biosynthesis	1	62	0.999821	1	ko00970	TEA002222	K01885
Genetic Information Processing	Replication and repair	Homologous recombination	1	65	0.999882	1	ko03440	TEA004448	K07466
Cellular Processes	Transport and catabolism	Endocytosis	9	179	0.999892	1	ko04144	TEA002473;TEA000545;TEA017238;TEA002935;TEA010007;TEA001511;TEA031509;TEA033671;TEA031959	K19476+K19366+K01115+K12471+K00889+K19476+K12183+K03283+K00889
Genetic Information Processing	Folding, sorting and degradation	RNA degradation	4	118	0.999925	1	ko03018	TEA018294;TEA003103;TEA008905;novel.12401	K00850+K04077+K12607+K12620
Genetic Information Processing	Replication and repair	Nucleotide excision repair	1	72	0.999956	1	ko03420	TEA004448	K07466
Metabolism	Nucleotide metabolism	Purine metabolism	6	160	0.999985	1	ko00230	TEA028651;TEA010980;TEA017768;TEA033169;TEA007061;novel.10563	K00759+K00873+K00759+K00860+K00759+K02320
Metabolism	Energy metabolism	Oxidative phosphorylation	3	124	0.999994	1	ko00190	TEA019566;TEA008467;TEA017141	K01535+K01535+K02115
Genetic Information Processing	Translation	Ribosome	2	288	1	1	ko03010	TEA000998;TEA002693	K02906+K02866
Genetic Information Processing	Translation	RNA transport	1	200	1	1	ko03013	TEA026147	K14297
Genetic Information Processing	Transcription	Spliceosome	3	191	1	1	ko03040	TEA019690;TEA033671;TEA009504	K12828+K03283+K12890
