# Supplementary material for: Integrated transcriptome and hormonal analysis of naphthalene acetic acid-induced adventitious root formation of tea cuttings (Camellia sinensis)
Source: BMC Plant Biol. 2022 Jul 4;22:319. doi: 10.1186/s12870-022-03701-x (PMC9251942; doi:10.1186/s12870-022-03701-x)
Supplement: Supplementary file 6 — Additional file 6: Table S2. KEGG enrichment analysis of DEGs in the red-stem cutting groups. [file 12870_2022_3701_MOESM6_ESM.xlsx]

## Sheet: Sheet1
Table S2. KEGG enrichment analysis of DEGs in the red-stem cutting groups
KEGG_A_class	KEGG_B_class	Pathway	out (853)	All (5320)	Pvalue	Qvalue	Pathway ID	Genes	K_IDs
Metabolism	Biosynthesis of other secondary metabolites	Phenylpropanoid biosynthesis	71	183	3.31411e-14	3.87751e-12	ko00940	TEA031894;TEA014166;TEA024897;TEA008747;TEA022732;TEA031201;TEA003374;TEA001789;TEA033460;TEA025602;TEA029764;TEA027576;TEA004772;TEA003137;TEA019411;TEA008195;TEA015004;TEA032005;TEA029025;TEA025430;TEA012933;TEA018992;TEA020055;TEA000057;TEA018304;TEA007569;TEA004281;TEA029019;TEA016096;TEA000186;TEA011910;TEA008079;TEA030737;TEA002780;TEA017509;TEA000234;TEA023243;TEA020569;TEA004784;TEA019320…	K00430+K10775+K00083+K00430+K00588+K00430+K10775+K00430+K12355+K01188+K05350+K00430+K01188+K10775+K00430+K13065+K00430+K09755+K00430+K13065+K00430+K00430+K22395+K09755+K00588+K00430+K01188+K00430+K13065+K13065+K01188+K05350+K13065+K13065+K00430+K00083+K10775+K00430+K13065+K00430+K00430+K00430+K00430+K00430+K13065+K00430+K00430+K00430+K13065+K05349+K00430+K22395+K13065+K00430+K22395+K00430+K10775+…
Environmental Information Processing	Signal transduction	Plant hormone signal transduction	90	273	9.01456e-13	5.27352e-11	ko04075	TEA002159;TEA006135;TEA007187;TEA014082;TEA012865;TEA013731;TEA032074;TEA033596;TEA027710;TEA025960;TEA031171;TEA012919;TEA030190;TEA005719;TEA011482;TEA005327;TEA032228;TEA030078;TEA019192;TEA023425;TEA022240;TEA019802;TEA026521;TEA003764;TEA024212;TEA009253;TEA009252;TEA015643;TEA027854;TEA026592;TEA011239;TEA033527;TEA027331;TEA030075;TEA007275;TEA021045;TEA020222;TEA014529;TEA009631;TEA029197…	K13422+K14492+K14504+K14496+K14489+K14487+K14489+K14488+K14484+K14500+K14504+K14490+K13464+K14491+K14431+K14488+K13464+K14488+K14492+K14484+K13449+K13946+K14484+K14504+K14484+K14496+K14484+K14491+K14431+K14496+K14487+K14488+K14486+K14431+K14491+K14504+K14488+K14490+K14516+K14487+K14499+K14484+K14484+K14515+K14504+K14504+K14488+K14497+K14504+K14508+K14504+K14487+K13449+K13449+K13449+K14484+K14490+…
Metabolism	Global and overview maps	Biosynthesis of secondary metabolites	254	1162	1.78891e-09	6.97674e-08	ko01110	TEA030929;TEA031894;TEA001548;TEA007262;TEA014166;TEA018665;TEA014780;TEA024897;TEA015541;TEA008747;TEA032079;TEA018294;TEA022732;TEA031201;TEA015253;TEA022960;TEA002222;TEA029276;TEA003374;TEA032569;TEA032566;TEA001789;TEA023333;TEA023331;TEA003508;TEA015436;TEA012591;TEA025602;TEA029764;TEA007219;TEA009308;TEA011402;TEA024088;TEA009803;TEA027319;TEA030352;TEA015263;TEA020219;TEA007157;TEA009266…	K01772+K00430+K00640+K00232+K10775+K00660+K00218+K00083+K01115+K00430+K01581+K00850+K00588+K00430+K00276+K08695+K01885+K10760+K10775+K00227+K15227+K00430+K00660+K00660+K00511+K00228+K01940+K01188+K05350+K00121+K04125+K09828+K01580+K01623+K20772+K01047+K00276+K11820+K01641+K08695+K00021+K12930+K00660+K15095+K01723+K03809+K00121+K00873+K00430+K05280+K01188+K01696+K10775+K13260+K00901+K00430+K13065+…
Organismal Systems	Environmental adaptation	Plant-pathogen interaction	104	392	2.33728e-08	6.83654e-07	ko04626	TEA012256;TEA024230;TEA027797;TEA007975;TEA002399;TEA027800;TEA029615;TEA023891;TEA033593;TEA026040;TEA013109;TEA027312;TEA026704;TEA015814;TEA014384;TEA020852;TEA022240;TEA001306;TEA001304;TEA005245;TEA017408;TEA003067;TEA000294;TEA014653;TEA022861;TEA019257;TEA023584;TEA023057;TEA014729;TEA011072;TEA008308;TEA027333;TEA020737;TEA021188;TEA018997;TEA023420;TEA016507;TEA025822;TEA002467;TEA023001…	K09422+K18875+K13457+K09422+K09422+K13457+K09422+K09422+K09422+K20536+K09422+K13426+K13448+K09422+K13425+K20536+K13449+K02183+K02183+K13457+K09487+K09422+K09422+K13433+K13457+K13412+K09422+K09422+K13457+K13420+K13456+K09422+K13457+K13430+K09422+K09422+K13448+K13448+K13424+K13448+K13430+K09422+K13412+K13448+K13459+K13448+K09422+K15397+K13412+K09422+K09422+K13420+K09422+K13449+K13449+K13449+K15397+…
Metabolism	Biosynthesis of other secondary metabolites	Flavonoid biosynthesis	25	59	1.19335e-06	2.79244e-05	ko00941	TEA018665;TEA022732;TEA022960;TEA023333;TEA023331;TEA009266;TEA023340;TEA006847;TEA008195;TEA025430;TEA018304;TEA016096;TEA000186;TEA023790;TEA030737;TEA002780;TEA004784;TEA033580;TEA024758;TEA015769;TEA027582;TEA011037;TEA006643;TEA026458;TEA022042	K00660+K00588+K08695+K00660+K00660+K08695+K00660+K05280+K13065+K13065+K00588+K13065+K13065+K00475+K13065+K13065+K13065+K13065+K13082+K05277+K13081+K13065+K05278+K13081+K13065
Metabolism	Energy metabolism	Photosynthesis - antenna proteins	13	22	5.12103e-06	9.986e-05	ko00196	TEA026680;TEA009793;TEA030366;TEA000535;TEA030284;TEA008963;TEA001747;TEA032678;TEA017256;TEA023017;TEA001868;TEA028092;novel.12560	K08915+K08912+K08912+K08909+K08917+K08907+K08908+K08915+K08914+K08916+K08912+K08913+K08917
Metabolism	Global and overview maps	Metabolic pathways	401	2139	6.50528e-06	0.000108731	ko01100	TEA030929;TEA031894;TEA001548;TEA007262;TEA014166;TEA018665;TEA014780;TEA024897;TEA028934;TEA015541;TEA008747;TEA015846;TEA032079;TEA018294;TEA011574;TEA000708;TEA022732;TEA031201;TEA015253;TEA010835;TEA004832;TEA006272;TEA002222;TEA023882;TEA020883;TEA029276;TEA003374;TEA018219;TEA032569;TEA032566;TEA001789;TEA010466;TEA023333;TEA023331;TEA003508;TEA015436;TEA011325;TEA003997;TEA026680;TEA033269…	K01772+K00430+K00640+K00232+K10775+K00660+K00218+K00083+K01012+K01115+K00430+K00695+K01581+K00850+K00512+K14379+K00588+K00430+K00276+K00059+K01193+K08679+K01885+K11153+K00008+K10760+K10775+K01051+K00227+K15227+K00430+K00512+K00660+K00660+K00511+K00228+K16903+K01051+K08915+K07407+K00889+K01940+K11816+K01193+K01188+K05350+K11153+K01087+K07418+K00512+K01955+K16904+K00121+K00759+K09828+K08912+K02693+…
Environmental Information Processing	Signal transduction	MAPK signaling pathway - plant	49	171	1.66187e-05	0.000243049	ko04016	TEA002159;TEA016781;TEA014082;TEA026040;TEA027319;TEA027312;TEA014384;TEA020852;TEA022240;TEA001306;TEA001304;TEA025870;TEA009253;TEA011072;TEA012185;TEA026592;TEA002986;TEA002467;TEA009631;TEA004320;TEA026957;TEA007800;TEA019233;TEA021361;TEA004542;TEA004541;TEA016225;TEA030748;TEA005866;TEA022746;TEA006639;TEA009193;TEA008318;TEA005209;TEA033470;TEA019397;TEA011880;TEA007510;TEA016434;TEA014218…	K13422+K20718+K14496+K20536+K20772+K13426+K13425+K20536+K13449+K02183+K02183+K20606+K14496+K13420+K20716+K14496+K03781+K13424+K14516+K14515+K14497+K20772+K13420+K13449+K13449+K13449+K14496+K13449+K02183+K13422+K14515+K13422+K13424+K20714+K20547+K20547+K13447+K20604+K14496+K20772+K13424+K02183+K14516+K14516+K14497+K13447+K20547+K02183+K14497
Metabolism	Lipid metabolism	Linoleic acid metabolism	9	14	6.27083e-05	0.000815208	ko00591	TEA025499;TEA008874;TEA030352;TEA015727;TEA009596;TEA011776;TEA022375;TEA009423;TEA012289	K15718+K07418+K01047+K15718+K15718+K00454+K14674+K00454+K00454
Metabolism	Metabolism of terpenoids and polyketides	Zeatin biosynthesis	13	31	0.000516418	0.00553078	ko00908	TEA016785;TEA017995;TEA029276;TEA027948;TEA001688;TEA023125;TEA020986;TEA010880;TEA031409;TEA009753;TEA003258;TEA031774;TEA023650	K00279+K00279+K10760+K13496+K10717+K10760+K00279+K13495+K13496+K13495+K13495+K10717+K10760
Metabolism	Carbohydrate metabolism	Starch and sucrose metabolism	40	150	0.000519988	0.00553078	ko00500	TEA015846;TEA004832;TEA014997;TEA004975;TEA025602;TEA029764;TEA007055;TEA017828;TEA010861;TEA004772;TEA004060;TEA003316;TEA003315;TEA025948;TEA032655;TEA008459;TEA004281;TEA004824;TEA023084;TEA008554;TEA021054;TEA003980;TEA011910;TEA008079;TEA022057;TEA022053;TEA018704;TEA009787;TEA006786;TEA023770;TEA024367;TEA022449;TEA005890;TEA004029;TEA010380;TEA011511;TEA030689;TEA031475;novel.6084;novel.537	K00695+K01193+K01177+K01193+K01188+K05350+K01087+K01179+K01087+K01188+K01193+K01087+K01087+K01087+K16055+K01087+K01188+K01193+K00975+K01177+K00703+K01087+K01188+K05350+K00975+K00975+K16055+K01179+K16055+K16055+K01193+K01087+K00844+K01193+K01177+K05349+K01810+K00975+K05350+K05349
Metabolism	Energy metabolism	Nitrogen metabolism	13	32	0.000743966	0.00725367	ko00910	TEA000784;TEA026576;TEA013227;TEA002651;TEA010186;TEA020532;TEA013984;TEA026003;TEA022890;TEA015097;TEA003892;TEA011569;TEA028194	K10534+K02575+K00366+K02575+K01674+K01674+K01673+K01674+K02575+K01455+K00264+K00264+K01915
Metabolism	Metabolism of terpenoids and polyketides	Monoterpenoid biosynthesis	9	18	0.000827268	0.00744542	ko00902	TEA011315;TEA030899;TEA016897;TEA025270;TEA008901;TEA009449;TEA023386;TEA007205;TEA002328	K15095+K15095+K15095+K15095+K15095+K07385+K15095+K15095+K15095
Metabolism	Lipid metabolism	Steroid biosynthesis	12	33	0.00359488	0.0280619	ko00100	TEA032569;TEA003508;TEA011402;TEA033703;TEA025821;TEA004599;TEA033874;TEA031791;TEA022375;TEA011942;TEA013343;TEA025755	K00227+K00511+K09828+K14424+K01052+K00511+K09832+K00227+K14674+K01824+K00511+K01052
Metabolism	Metabolism of terpenoids and polyketides	Carotenoid biosynthesis	11	29	0.00359768	0.0280619	ko00906	TEA030362;TEA014723;TEA022237;TEA022104;TEA006973;TEA027515;TEA017638;TEA027509;TEA031348;TEA013706;TEA032451	K09840+K09843+K09840+K02291+K09843+K17912+K17913+K17912+K15746+K06444+K09843
Metabolism	Carbohydrate metabolism	Galactose metabolism	18	61	0.00570446	0.0417138	ko00052	TEA018294;TEA004832;TEA033269;TEA004975;TEA012416;TEA004060;TEA031708;TEA004824;TEA022917;TEA024367;TEA006802;TEA005890;TEA004029;TEA002446;TEA032246;TEA022017;TEA003328;novel.10242	K00850+K01193+K07407+K01193+K18819+K01193+K01785+K01193+K06617+K01193+K18819+K00844+K01193+K06617+K07407+K07407+K18819+K01785
Metabolism	Biosynthesis of other secondary metabolites	Stilbenoid, diarylheptanoid and gingerol biosynthesis	12	36	0.00799226	0.0550055	ko00945	TEA022732;TEA008195;TEA025430;TEA018304;TEA016096;TEA000186;TEA030737;TEA002780;TEA004784;TEA033580;TEA011037;TEA022042	K00588+K13065+K13065+K00588+K13065+K13065+K13065+K13065+K13065+K13065+K13065+K13065
Metabolism	Metabolism of terpenoids and polyketides	Diterpenoid biosynthesis	11	33	0.0109239	0.0710056	ko00904	TEA009308;TEA014251;TEA027891;TEA011661;TEA000069;TEA009330;TEA025313;TEA019521;TEA025360;TEA019347;TEA024383	K04125+K04125+K04123+K05282+K04125+K04124+K04125+K17961+K04125+K17982+K04125
Metabolism	Energy metabolism	Photosynthesis	20	75	0.0123623	0.076126	ko00195	TEA015668;TEA001157;TEA005618;TEA012339;TEA030102;TEA030604;TEA013986;TEA022152;TEA015296;TEA009271;TEA020148;TEA022946;TEA002555;TEA023668;TEA000446;TEA029972;TEA031434;TEA007632;TEA027026;TEA017141	K02639+K02693+K02721+K14332+K02723+K02717+K02717+K02716+K08903+K08901+K02699+K02695+K08902+K02723+K02701+K02723+K02636+K02694+K02716+K02115
Metabolism	Metabolism of other amino acids	Glutathione metabolism	26	106	0.0147476	0.0822416	ko00480	TEA033761;TEA032079;TEA005552;TEA033758;TEA022693;TEA010988;TEA025571;TEA028541;TEA019065;TEA004130;TEA028947;TEA025550;TEA006830;TEA025564;TEA025152;TEA025153;TEA024651;TEA024165;TEA033741;TEA019211;TEA010449;TEA011797;TEA023503;TEA000526;TEA020005;TEA006024	K00799+K01581+K00799+K00799+K00799+K00799+K00799+K00434+K00799+K00799+K00432+K00799+K00799+K00799+K00799+K00799+K00036+K00033+K00799+K00434+K00799+K00799+K00799+K00799+K01256+K00799
Metabolism	Lipid metabolism	Cutin, suberine and wax biosynthesis	10	30	0.0149736	0.0822416	ko00073	TEA031326;TEA008535;TEA013247;TEA022836;TEA019377;TEA014043;TEA007824;TEA011231;TEA025856;novel.7291	K15402+K17991+K20769+K13356+K15400+K17991+K15400+K20769+K15401+K15400
Environmental Information Processing	Signal transduction	Phosphatidylinositol signaling system	19	72	0.0162563	0.0822416	ko04070	TEA012663;TEA001306;TEA001304;TEA000648;TEA016535;TEA005574;TEA012582;TEA005866;TEA010007;TEA010228;TEA012572;TEA031420;TEA028477;TEA027418;TEA017077;TEA027925;TEA031520;TEA031959;novel.12596	K00889+K02183+K02183+K00889+K00901+K05857+K05857+K02183+K00889+K00913+K05857+K10572+K02183+K01106+K21797+K10047+K02183+K00889+K00901
Metabolism	Metabolism of terpenoids and polyketides	Brassinosteroid biosynthesis	7	18	0.0166875	0.0822416	ko00905	TEA010179;TEA010173;TEA020936;TEA001072;TEA026973;TEA017244;TEA026170	K15639+K15639+K15639+K15639+K09588+K12638+K09590
Metabolism	Carbohydrate metabolism	Amino sugar and nucleotide sugar metabolism	32	138	0.0168701	0.0822416	ko00520	TEA006272;TEA018878;TEA021814;TEA014412;TEA024621;TEA009364;TEA023084;TEA022057;TEA022053;TEA007474;TEA013029;TEA009345;TEA018426;TEA002526;TEA033470;TEA005890;TEA019397;TEA019135;TEA004028;TEA005026;TEA030689;TEA013002;TEA022621;TEA008102;TEA028282;TEA031377;TEA026030;TEA031475;novel.4334;novel.1578;novel.1392;novel.297	K08679+K12450+K08679+K01183+K01183+K01183+K00975+K00975+K00975+K01183+K00012+K01183+K01183+K01183+K20547+K00844+K20547+K01183+K01183+K13379+K01810+K01809+K12449+K01183+K01183+K20547+K08679+K00975+K01183+K01183+K01183+K01183
Metabolism	Amino acid metabolism	Arginine and proline metabolism	17	65	0.024271	0.113588	ko00330	TEA032079;TEA015140;TEA029221;TEA018760;TEA028545;TEA009777;TEA026510;TEA009085;TEA027379;TEA032991;TEA016181;TEA017102;TEA008646;TEA001727;TEA017416;TEA011006;novel.12360	K01581+K17839+K01611+K01611+K00472+K01583+K12259+K01476+K01426+K01583+K00318+K00128+K01426+K14455+K12259+K01611+K00472
Metabolism	Lipid metabolism	Glycerolipid metabolism	18	71	0.0281738	0.126782	ko00561	TEA033269;TEA022647;TEA031593;TEA023731;TEA013159;TEA016535;TEA015647;TEA022375;TEA017102;TEA027687;TEA006977;TEA027353;TEA020892;TEA031832;TEA032246;TEA022017;novel.111;novel.12596	K07407+K01054+K01054+K03715+K22849+K00901+K13508+K14674+K00128+K00864+K15728+K13513+K09480+K13508+K07407+K07407+K01054+K00901
Metabolism	Biosynthesis of other secondary metabolites	Tropane, piperidine and pyridine alkaloid biosynthesis	7	20	0.0304277	0.131853	ko00960	TEA015253;TEA015263;TEA004234;TEA000344;TEA000345;TEA001727;novel.51	K00276+K00276+K00815+K08081+K08081+K14455+K15849
Metabolism	Carbohydrate metabolism	Pentose and glucuronate interconversions	27	121	0.0417768	0.174567	ko00040	TEA005879;TEA020883;TEA018219;TEA003997;TEA027945;TEA022793;TEA033704;TEA013666;TEA004818;TEA008877;TEA011899;TEA002545;TEA004788;TEA013029;TEA018225;TEA003425;TEA012008;TEA030126;TEA028074;TEA020146;TEA000883;TEA018039;TEA020866;TEA013815;TEA022782;TEA013422;TEA030405	K01728+K00008+K01051+K01051+K00008+K01051+K01728+K01184+K01051+K01805+K01213+K01728+K01184+K00012+K01051+K01728+K01728+K01213+K00854+K01051+K01051+K01051+K00008+K01051+K01051+K01728+K01184
Metabolism	Amino acid metabolism	Phenylalanine metabolism	14	55	0.0477945	0.192826	ko00360	TEA014166;TEA022732;TEA015253;TEA003374;TEA015263;TEA003137;TEA004234;TEA018304;TEA027379;TEA023243;TEA008646;TEA001727;TEA014056;novel.51	K10775+K00588+K00276+K10775+K00276+K10775+K00815+K00588+K01426+K10775+K01426+K14455+K10775+K15849
Metabolism	Carbohydrate metabolism	Inositol phosphate metabolism	18	76	0.0522335	0.201263	ko00562	TEA018295;TEA012663;TEA009887;TEA000648;TEA005574;TEA012582;TEA018289;TEA010007;TEA028629;TEA021733;TEA010228;TEA012572;TEA031420;TEA018449;TEA027418;TEA017077;TEA027925;TEA031959	K00469+K00889+K01858+K00889+K05857+K05857+K00469+K00889+K01114+K01114+K00913+K05857+K10572+K00469+K01106+K21797+K10047+K00889
Environmental Information Processing	Membrane transport	ABC transporters	11	41	0.0533261	0.201263	ko02010	TEA022557;TEA005903;TEA002347;TEA003064;TEA003454;TEA025103;TEA027096;TEA025976;TEA026744;TEA003045;TEA025959	K05681+K05658+K05666+K05658+K05666+K05658+K05665+K05666+K05658+K05658+K05665
Metabolism	Biosynthesis of other secondary metabolites	Isoquinoline alkaloid biosynthesis	6	18	0.0552865	0.202141	ko00950	TEA015253;TEA015263;TEA004234;TEA001727;TEA026892;novel.51	K00276+K00276+K00815+K14455+K00422+K15849
Genetic Information Processing	Folding, sorting and degradation	Protein processing in endoplasmic reticulum	42	212	0.0783987	0.277959	ko04141	TEA001914;TEA032852;TEA000134;TEA023884;TEA017741;TEA033542;TEA000548;TEA024943;TEA005454;TEA015484;TEA028966;TEA017408;TEA003264;TEA004684;TEA004686;TEA004371;TEA004370;TEA023111;TEA016506;TEA010314;TEA030896;TEA009636;TEA033850;TEA031692;TEA030586;TEA000778;TEA011642;TEA004739;TEA030322;TEA026664;TEA033671;TEA013627;TEA004368;TEA004360;TEA004366;TEA005970;TEA014732;TEA026655;novel.807;novel.266…	K14009+K13993+K10666+K09490+K13993+K13993+K06689+K10950+K13993+K09503+K13993+K09487+K14009+K14004+K13993+K13993+K13993+K09490+K13993+K13993+K08852+K06689+K13993+K13993+K10666+K10666+K13993+K09562+K13993+K13993+K03283+K08057+K13993+K13993+K13993+K03283+K09487+K13993+K01228+K13993+K13993+K13989
Metabolism	Glycan biosynthesis and metabolism	Glycosphingolipid biosynthesis - globo and isoglobo series	4	11	0.0848949	0.290653	ko00603	TEA033269;TEA033374;TEA032246;TEA022017	K07407+K01988+K07407+K07407
Metabolism	Biosynthesis of other secondary metabolites	Flavone and flavonol biosynthesis	3	7	0.0869475	0.290653	ko00944	TEA006847;TEA022238;TEA009682	K05280+K22794+K22794
Metabolism	Amino acid metabolism	Tryptophan metabolism	12	51	0.104787	0.3366	ko00380	TEA011325;TEA000673;TEA020219;TEA002986;TEA027379;TEA017102;TEA001920;TEA024166;TEA008646;TEA020212;novel.8887;novel.12052	K16903+K11816+K11820+K03781+K01426+K00128+K11816+K22450+K01426+K11820+K11816+K11820
Metabolism	Lipid metabolism	Arachidonic acid metabolism	6	21	0.106446	0.3366	ko00590	TEA008874;TEA030352;TEA028947;TEA022375;TEA032876;TEA030716	K07418+K01047+K00432+K14674+K07425+K15730
Metabolism	Carbohydrate metabolism	Ascorbate and aldarate metabolism	11	49	0.150529	0.46347	ko00053	TEA018295;TEA029568;TEA028541;TEA009913;TEA017102;TEA013029;TEA018289;TEA000724;TEA019211;TEA018449;TEA027925	K00469+K19642+K00434+K14190+K00128+K00012+K00469+K00103+K00434+K00469+K10047
Metabolism	Metabolism of terpenoids and polyketides	Sesquiterpenoid and triterpenoid biosynthesis	8	34	0.166551	0.499652	ko00909	TEA003508;TEA004822;TEA004657;TEA004599;TEA012742;TEA013343;novel.6592;novel.9801	K00511+K14175+K14175+K00511+K15813+K00511+K15813+K15813
Metabolism	Carbohydrate metabolism	Fructose and mannose metabolism	12	57	0.19255	0.555152	ko00051	TEA018294;TEA020883;TEA009803;TEA027945;TEA008877;TEA004943;TEA022060;TEA019052;TEA005890;TEA026180;TEA020866;TEA013002	K00850+K00008+K01623+K00008+K01805+K01623+K19355+K00895+K00844+K19355+K00008+K01809
Metabolism	Lipid metabolism	Ether lipid metabolism	7	30	0.194541	0.555152	ko00565	TEA015541;TEA030352;TEA017238;TEA022375;TEA028629;TEA004969;TEA021733	K01115+K01047+K01115+K14674+K01114+K01115+K01114
Metabolism	Amino acid metabolism	Alanine, aspartate and glutamate metabolism	10	47	0.21125	0.588482	ko00250	TEA012591;TEA021721;TEA024088;TEA030416;TEA003892;TEA023090;TEA001727;TEA011569;TEA028194;novel.5414	K01940+K01955+K01580+K00278+K00264+K00814+K14455+K00264+K01915+K01953
Metabolism	Lipid metabolism	Biosynthesis of unsaturated fatty acids	7	31	0.218965	0.589123	ko01040	TEA007262;TEA010835;TEA026133;TEA013436;TEA003420;TEA016089;TEA015704	K00232+K00059+K03921+K00232+K00059+K10256+K03921
Metabolism	Amino acid metabolism	Tyrosine metabolism	9	42	0.221551	0.589123	ko00350	TEA015253;TEA007219;TEA015263;TEA017167;TEA004234;TEA029314;TEA001727;TEA026892;novel.51	K00276+K00121+K00276+K00121+K00815+K18857+K14455+K00422+K15849
Metabolism	Metabolism of other amino acids	Cyanoamino acid metabolism	10	48	0.231274	0.601312	ko00460	TEA025602;TEA029764;TEA004772;TEA004281;TEA011910;TEA008079;TEA015097;TEA011511;novel.6084;novel.537	K01188+K05350+K01188+K01188+K01188+K05350+K01455+K05349+K05350+K05349
Metabolism	Lipid metabolism	Synthesis and degradation of ketone bodies	2	6	0.247983	0.604185	ko00072	TEA007157;TEA014739	K01641+K01641
Metabolism	Lipid metabolism	Fatty acid elongation	10	49	0.251978	0.604185	ko00062	TEA000483;TEA011049;TEA009179;TEA015622;TEA022927;TEA009759;TEA020815;TEA028716;TEA006526;TEA020128	K01076+K01076+K15397+K15397+K15397+K15397+K15397+K01076+K15397+K01076
Metabolism	Biosynthesis of other secondary metabolites	Monobactam biosynthesis	3	11	0.253035	0.604185	ko00261	TEA008619;TEA017333;TEA005051	K13811+K12524+K00928
Metabolism	Biosynthesis of other secondary metabolites	Isoflavonoid biosynthesis	3	11	0.253035	0.604185	ko00943	TEA017488;TEA012273;TEA025080	K13260+K13260+K13260
Metabolism	Lipid metabolism	alpha-Linolenic acid metabolism	9	45	0.288836	0.675876	ko00592	TEA007262;TEA030352;TEA001041;TEA011776;TEA013436;TEA022375;TEA029314;TEA009423;TEA012289	K00232+K01047+K01723+K00454+K00232+K14674+K18857+K00454+K00454
Metabolism	Energy metabolism	Carbon fixation in photosynthetic organisms	15	80	0.295229	0.67729	ko00710	TEA015892;TEA009803;TEA005617;TEA014326;TEA025584;TEA017601;TEA004943;TEA015503;TEA033024;TEA029174;TEA023090;TEA008970;TEA001727;TEA005788;novel.3413	K05298+K01623+K00051+K00029+K05298+K01602+K01623+K01610+K01807+K01595+K00814+K01610+K14455+K00855+K01006
Metabolism	Metabolism of cofactors and vitamins	Riboflavin metabolism	4	18	0.324234	0.729526	ko00740	TEA000708;TEA006481;TEA032830;TEA001809	K14379+K14652+K14379+K14652
Metabolism	Lipid metabolism	Glycerophospholipid metabolism	18	100	0.33424	0.73785	ko00564	TEA015541;TEA030352;TEA016535;TEA015647;TEA017238;TEA022375;TEA006977;TEA027353;TEA009067;TEA006400;TEA031832;TEA028629;TEA004969;TEA019150;TEA021733;TEA016746;TEA030617;novel.12596	K01115+K01047+K00901+K13508+K01115+K14674+K15728+K13513+K06130+K05929+K13508+K01114+K01115+K14156+K01114+K06130+K01126+K00901
Metabolism	Lipid metabolism	Fatty acid degradation	9	48	0.360599	0.781299	ko00071	TEA007262;TEA007219;TEA010864;TEA017167;TEA013436;TEA017102;TEA032876;TEA029314;TEA025856	K00232+K00121+K01897+K00121+K00232+K00128+K07425+K18857+K15401
Metabolism	Energy metabolism	Sulfur metabolism	6	31	0.377832	0.803752	ko00920	TEA001548;TEA003105;TEA028480;TEA015346;TEA033169;TEA008619	K00640+K17725+K01082+K05907+K00860+K13811
Metabolism	Biosynthesis of other secondary metabolites	Glucosinolate biosynthesis	3	14	0.394638	0.824512	ko00966	TEA020219;TEA020212;novel.12052	K11820+K11820+K11820
Metabolism	Glycan biosynthesis and metabolism	Glycosphingolipid biosynthesis - lacto and neolacto series	1	3	0.408076	0.837629	ko00601	TEA033374	K01988
Metabolism	Amino acid metabolism	Cysteine and methionine metabolism	19	112	0.432992	0.859508	ko00270	TEA001548;TEA027319;TEA029221;TEA018760;TEA004234;TEA022215;TEA026130;TEA021049;TEA011994;TEA007800;TEA019127;TEA027487;TEA017204;TEA014218;TEA001727;TEA004070;TEA011006;TEA017333;TEA005051	K00640+K20772+K01611+K01611+K00815+K00547+K00558+K05933+K01762+K20772+K00789+K01761+K05933+K20772+K14455+K05933+K01611+K12524+K00928
Metabolism	Amino acid metabolism	Lysine biosynthesis	3	15	0.440773	0.859508	ko00300	TEA003853;TEA017333;TEA005051	K10206+K12524+K00928
Metabolism	Metabolism of other amino acids	Selenocompound metabolism	3	15	0.440773	0.859508	ko00450	TEA028776;TEA027487;TEA008619	K00384+K01761+K13811
Metabolism	Metabolism of cofactors and vitamins	Biotin metabolism	4	22	0.479289	0.919292	ko00780	TEA028934;TEA010835;TEA014497;TEA003420	K01012+K00059+K09458+K00059
Metabolism	Biosynthesis of other secondary metabolites	Anthocyanin biosynthesis	1	4	0.503037	0.94112	ko00942	TEA004632	K12930
Metabolism	Metabolism of cofactors and vitamins	Porphyrin and chlorophyll metabolism	9	54	0.506757	0.94112	ko00860	TEA030929;TEA014780;TEA002222;TEA015436;TEA025325;TEA013600;TEA008264;TEA005844;novel.9153	K01772+K00218+K01885+K00228+K03428+K02303+K00218+K02492+K13600
Metabolism	Carbohydrate metabolism	Pentose phosphate pathway	9	56	0.553626	1	ko00030	TEA018294;TEA009803;TEA003312;TEA004943;TEA033024;TEA024651;TEA019052;TEA024165;TEA030689	K00850+K01623+K00616+K01623+K01807+K00036+K00895+K00033+K01810
Metabolism	Amino acid metabolism	Arginine biosynthesis	5	31	0.569874	1	ko00220	TEA012591;TEA009085;TEA023090;TEA001727;TEA028194	K01940+K01476+K00814+K14455+K01915
Metabolism	Metabolism of other amino acids	Taurine and hypotaurine metabolism	1	5	0.58278	1	ko00430	TEA024088	K01580
Metabolism	Metabolism of other amino acids	beta-Alanine metabolism	7	45	0.598042	1	ko00410	TEA015253;TEA015140;TEA024088;TEA015263;TEA026510;TEA017102;TEA017416	K00276+K17839+K01580+K00276+K12259+K00128+K12259
Metabolism	Carbohydrate metabolism	Butanoate metabolism	3	19	0.607778	1	ko00650	TEA024088;TEA007157;TEA014739	K01580+K01641+K01641
Organismal Systems	Environmental adaptation	Circadian rhythm - plant	6	41	0.662283	1	ko04712	TEA018665;TEA023333;TEA023331;TEA023340;TEA015712;TEA013377	K00660+K00660+K00660+K00660+K12129+K12116
Metabolism	Carbohydrate metabolism	Glycolysis / Gluconeogenesis	18	122	0.689379	1	ko00010	TEA018294;TEA007219;TEA009803;TEA017167;TEA010980;TEA031708;TEA004943;TEA015503;TEA021615;TEA032686;TEA017102;TEA019052;TEA005890;TEA029314;TEA008970;TEA030689;novel.10242;novel.4887	K00850+K00121+K01623+K00121+K00873+K01785+K01623+K01610+K15633+K01568+K00128+K00895+K00844+K18857+K01610+K01810+K01785+K01792
Metabolism	Lipid metabolism	Fatty acid biosynthesis	6	43	0.708499	1	ko00061	TEA010835;TEA010864;TEA026133;TEA014497;TEA003420;TEA015704	K00059+K01897+K03921+K09458+K00059+K03921
Metabolism	Lipid metabolism	Sphingolipid metabolism	4	30	0.731897	1	ko00600	TEA033269;TEA030788;TEA032246;TEA022017	K07407+K04711+K07407+K07407
Metabolism	Amino acid metabolism	Phenylalanine, tyrosine and tryptophan biosynthesis	7	53	0.768136	1	ko00400	TEA032566;TEA006198;TEA004234;TEA003363;TEA006947;TEA001727;novel.51	K15227+K01696+K00815+K01850+K00766+K14455+K15849
Metabolism	Global and overview maps	Fatty acid metabolism	9	72	0.837674	1	ko01212	TEA007262;TEA010835;TEA010864;TEA026133;TEA014497;TEA013436;TEA003420;TEA016089;TEA015704	K00232+K00059+K01897+K03921+K09458+K00232+K00059+K10256+K03921
Metabolism	Metabolism of cofactors and vitamins	Nicotinate and nicotinamide metabolism	2	20	0.854269	1	ko00760	TEA030416;TEA014742	K00278+K18551
Metabolism	Amino acid metabolism	Glycine, serine and threonine metabolism	9	74	0.8603	1	ko00260	TEA015253;TEA015263;TEA006198;TEA024730;TEA021615;TEA028422;TEA033351;TEA017333;TEA005051	K00276+K00276+K01696+K01620+K15633+K00108+K15919+K12524+K00928
Metabolism	Glycan biosynthesis and metabolism	N-Glycan biosynthesis	6	52	0.86181	1	ko00510	TEA001751;TEA024623;TEA011387;TEA012725;TEA033417;novel.807	K00737+K00736+K00726+K00902+K00737+K01228
Metabolism	Amino acid metabolism	Histidine metabolism	2	21	0.872851	1	ko00340	TEA017102;TEA005656	K00128+K01590
Metabolism	Metabolism of cofactors and vitamins	Folate biosynthesis	3	30	0.881283	1	ko00790	TEA006481;TEA001809;novel.6917	K14652+K14652+K13998
Metabolism	Global and overview maps	2-Oxocarboxylic acid metabolism	6	54	0.884849	1	ko01210	TEA020219;TEA023090;TEA001727;TEA020212;TEA005051;novel.12052	K11820+K00814+K14455+K11820+K00928+K11820
Metabolism	Metabolism of cofactors and vitamins	Ubiquinone and other terpenoid-quinone biosynthesis	4	39	0.89219	1	ko00130	TEA001113;TEA004234;TEA011382;novel.612	K03809+K00815+K14760+K03809
Genetic Information Processing	Replication and repair	DNA replication	6	55	0.895097	1	ko03030	TEA004448;TEA014659;TEA021219;TEA015801;TEA001647;novel.10563	K07466+K02540+K02542+K02212+K02209+K02320
Metabolism	Metabolism of cofactors and vitamins	Thiamine metabolism	2	23	0.903631	1	ko00730	TEA026768;novel.597	K01662+K00939
Metabolism	Metabolism of terpenoids and polyketides	Terpenoid backbone biosynthesis	6	57	0.91327	1	ko00900	TEA007157;TEA028769;TEA017373;TEA026768;TEA014739;novel.3083	K01641+K00021+K00021+K01662+K01641+K00787
Metabolism	Metabolism of cofactors and vitamins	Vitamin B6 metabolism	1	14	0.913694	1	ko00750	TEA021531	K08681
Metabolism	Amino acid metabolism	Valine, leucine and isoleucine degradation	5	52	0.936099	1	ko00280	TEA007157;TEA007101;TEA017102;TEA007105;TEA014739	K01641+K00166+K00128+K00166+K01641
Metabolism	Carbohydrate metabolism	Pyruvate metabolism	10	93	0.944913	1	ko00620	TEA028254;TEA005617;TEA010980;TEA014326;TEA015503;TEA029174;TEA017102;TEA004672;TEA008970;novel.3413	K01069+K00051+K00873+K00029+K01610+K01595+K00128+K01512+K01610+K01006
Metabolism	Glycan biosynthesis and metabolism	Glycosaminoglycan degradation	1	19	0.964082	1	ko00531	TEA024857	K10532
Genetic Information Processing	Replication and repair	Nucleotide excision repair	6	72	0.9819	1	ko03420	TEA013158;TEA004448;TEA013148;TEA033078;TEA023496;novel.7785	K10840+K07466+K10840+K10840+K02202+K10840
Metabolism	Metabolism of cofactors and vitamins	Pantothenate and CoA biosynthesis	1	23	0.982199	1	ko00770	TEA030100	K01922
Metabolism	Metabolism of cofactors and vitamins	One carbon pool by folate	1	25	0.987471	1	ko00670	novel.6917	K13998
Metabolism	Amino acid metabolism	Lysine degradation	2	37	0.987665	1	ko00310	TEA028527;TEA017102	K11423+K00128
Genetic Information Processing	Folding, sorting and degradation	Ubiquitin mediated proteolysis	11	119	0.989289	1	ko04120	TEA000548;TEA022367;TEA004296;TEA018732;TEA009636;TEA010800;TEA013464;TEA031482;TEA007095;TEA028424;novel.8193	K06689+K03364+K10576+K03875+K06689+K10144+K10579+K03363+K03875+K10144+K10576
Genetic Information Processing	Folding, sorting and degradation	Protein export	3	49	0.990074	1	ko03060	TEA023884;TEA023111;TEA003115	K09490+K09490+K03100
Metabolism	Global and overview maps	Biosynthesis of amino acids	26	236	0.990093	1	ko01230	TEA001548;TEA018294;TEA032566;TEA012591;TEA009803;TEA010980;TEA006198;TEA004234;TEA003312;TEA009085;TEA003363;TEA004943;TEA024730;TEA019127;TEA033024;TEA006947;TEA021615;TEA003892;TEA023090;TEA001727;TEA003853;TEA017333;TEA005051;TEA011569;TEA028194;novel.51	K00640+K00850+K15227+K01940+K01623+K00873+K01696+K00815+K00616+K01476+K01850+K01623+K01620+K00789+K01807+K00766+K15633+K00264+K00814+K14455+K10206+K12524+K00928+K00264+K01915+K15849
Metabolism	Carbohydrate metabolism	Propanoate metabolism	2	39	0.990912	1	ko00640	TEA007101;TEA007105	K00166+K00166
Metabolism	Carbohydrate metabolism	Glyoxylate and dicarboxylate metabolism	6	80	0.992775	1	ko00630	TEA008357;TEA002986;TEA017601;TEA015097;TEA033351;TEA028194	K22133+K03781+K01602+K01455+K15919+K01915
Cellular Processes	Transport and catabolism	Peroxisome	6	84	0.995514	1	ko04146	TEA007262;TEA010864;TEA002986;TEA022836;TEA013436;TEA002243	K00232+K01897+K03781+K13356+K00232+K13347
Metabolism	Global and overview maps	Carbon metabolism	29	270	0.995731	1	ko01200	TEA001548;TEA018294;TEA007219;TEA015892;TEA009803;TEA005617;TEA017167;TEA010980;TEA003312;TEA002986;TEA014326;TEA025584;TEA017601;TEA004943;TEA015503;TEA033024;TEA021615;TEA029174;TEA024651;TEA015097;TEA024165;TEA005890;TEA023090;TEA008970;TEA030689;TEA001727;TEA033351;TEA005788;novel.3413	K00640+K00850+K00121+K05298+K01623+K00051+K00121+K00873+K00616+K03781+K00029+K05298+K01602+K01623+K01610+K01807+K15633+K01595+K00036+K01455+K00033+K00844+K00814+K01610+K01810+K14455+K15919+K00855+K01006
Genetic Information Processing	Replication and repair	Base excision repair	2	46	0.996931	1	ko03410	TEA021214;TEA030983	K01246+K03575
Cellular Processes	Transport and catabolism	Endocytosis	16	179	0.998254	1	ko04144	TEA015541;TEA002473;TEA012663;TEA030708;TEA000545;TEA000648;TEA017238;TEA002935;TEA010007;TEA001511;TEA004969;TEA031509;TEA018608;TEA033671;TEA005970;TEA031959	K01115+K19476+K00889+K10365+K19366+K00889+K01115+K12471+K00889+K19476+K01115+K12183+K07904+K03283+K03283+K00889
Metabolism	Carbohydrate metabolism	Citrate cycle (TCA cycle)	2	50	0.998365	1	ko00020	TEA015503;TEA008970	K01610+K01610
Genetic Information Processing	Folding, sorting and degradation	SNARE interactions in vesicular transport	1	39	0.998932	1	ko04130	TEA017271	K08486
Cellular Processes	Transport and catabolism	Autophagy - other eukaryotes	1	42	0.999371	1	ko04136	TEA020150	K17888
Genetic Information Processing	Replication and repair	Mismatch repair	1	46	0.999689	1	ko03430	TEA004448	K07466
Genetic Information Processing	Transcription	Basal transcription factors	1	47	0.999739	1	ko03022	TEA023496	K02202
Cellular Processes	Transport and catabolism	Phagosome	4	91	0.999886	1	ko04145	TEA021894;TEA027317;TEA013627;novel.3336	K04392+K04392+K08057+K07375
Genetic Information Processing	Folding, sorting and degradation	RNA degradation	6	118	0.999945	1	ko03018	TEA018294;TEA021429;TEA003103;TEA022542;TEA008905;novel.12401	K00850+K04077+K04077+K04043+K12607+K12620
Metabolism	Nucleotide metabolism	Pyrimidine metabolism	7	130	0.999956	1	ko00240	TEA021721;TEA010288;TEA010169;TEA011641;novel.10563;novel.10575;novel.6917	K01955+K16904+K16904+K16904+K02320+K00857+K13998
Genetic Information Processing	Translation	Aminoacyl-tRNA biosynthesis	1	62	0.999982	1	ko00970	TEA002222	K01885
Metabolism	Nucleotide metabolism	Purine metabolism	9	160	0.999988	1	ko00230	TEA028651;TEA010980;TEA017768;TEA009190;TEA033169;TEA008619;TEA007061;novel.10563;novel.597	K00759+K00873+K00759+K18151+K00860+K13811+K00759+K02320+K00939
Genetic Information Processing	Replication and repair	Homologous recombination	1	65	0.999989	1	ko03440	TEA004448	K07466
Metabolism	Energy metabolism	Oxidative phosphorylation	4	124	0.999999	1	ko00190	TEA019566;TEA008467;TEA017141;novel.1738	K01535+K01535+K02115+K01535
Genetic Information Processing	Translation	Ribosome	3	288	1	1	ko03010	TEA000998;TEA002693;TEA027036	K02906+K02866+K02946
Genetic Information Processing	Translation	RNA transport	3	200	1	1	ko03013	TEA004684;TEA026147;TEA013848	K14004+K14297+K12812
Genetic Information Processing	Translation	mRNA surveillance pathway	2	131	1	1	ko03015	TEA013848;TEA014949	K12812+K06269
Genetic Information Processing	Transcription	Spliceosome	7	191	1	1	ko03040	TEA019690;TEA013848;TEA033671;TEA009504;TEA005970;novel.9276;novel.8214	K12828+K12812+K03283+K12890+K03283+K12863+K12890
