# Supplementary material for: Integrated transcriptome and hormonal analysis of naphthalene acetic acid-induced adventitious root formation of tea cuttings (Camellia sinensis)
Source: BMC Plant Biol. 2022 Jul 4;22:319. doi: 10.1186/s12870-022-03701-x (PMC9251942; doi:10.1186/s12870-022-03701-x)
Supplement: Supplementary file 7 — Additional file 7: Table S3. KEGG enrichment analysis of DEGs in the green-stem cutting groups. [file 12870_2022_3701_MOESM7_ESM.xlsx]

## Sheet: Sheet1
Table S3. KEGG enrichment analysis of DEGs in the green-stem cutting groups
KEGG_A_class	KEGG_B_class	Pathway	out (1431)	All (5320)	Pvalue	Qvalue	Pathway ID	Genes	K_IDs
Metabolism	Biosynthesis of other secondary metabolites	Phenylpropanoid biosynthesis	101	183	1.7781e-16	2.24041e-14	ko00940	TEA031894;TEA014166;TEA024897;TEA008747;TEA022732;TEA031201;TEA020056;TEA021599;TEA003374;TEA001789;TEA025594;TEA033460;TEA032135;TEA025602;TEA029764;TEA019317;TEA022953;TEA029228;TEA027576;TEA004772;TEA023158;TEA003137;TEA019411;TEA008195;TEA024587;TEA015004;TEA015008;TEA023936;TEA032005;TEA029025;TEA025430;TEA012933;TEA018992;TEA028634;TEA020055;TEA018304;TEA002469;TEA010633;TEA007569;TEA004281…	K00430+K10775+K00083+K00430+K00588+K00430+K05349+K00430+K10775+K00430+K01188+K12355+K13065+K01188+K05350+K00430+K00430+K05350+K00430+K01188+K00430+K10775+K00430+K13065+K10775+K00430+K00430+K00430+K09755+K00430+K13065+K00430+K00430+K00430+K22395+K00588+K01188+K00430+K00430+K01188+K00430+K13065+K13065+K01188+K05350+K13065+K13065+K00083+K10775+K13065+K00430+K13065+K13066+K00430+K01904+K00430+K00430+…
Metabolism	Global and overview maps	Biosynthesis of secondary metabolites	423	1162	4.07184e-16	2.56526e-14	ko01110	TEA031720;TEA031894;TEA001548;TEA007262;TEA006130;TEA014166;TEA018665;TEA014780;TEA024897;TEA030884;TEA029083;TEA008747;TEA032079;TEA032075;TEA018294;TEA002533;TEA022732;TEA021535;TEA031201;TEA015253;TEA022960;TEA019049;TEA002222;TEA020056;TEA024375;TEA021599;TEA029276;TEA003374;TEA032569;TEA032566;TEA001789;TEA004665;TEA025594;TEA023333;TEA023331;TEA003508;TEA015436;TEA001376;TEA032135;TEA011480…	K18857+K00430+K00640+K00232+K01733+K10775+K00660+K00218+K00083+K15813+K00281+K00430+K01581+K01115+K00850+K05933+K00588+K13081+K00430+K00276+K08695+K00021+K01885+K05349+K08730+K00430+K10760+K10775+K00227+K15227+K00430+K01657+K01188+K00660+K00660+K00511+K00228+K15095+K13065+K10525+K01188+K05350+K01895+K00121+K04125+K00430+K09828+K01580+K01623+K14760+K14173+K12930+K20772+K00700+K01047+K00276+K11820+…
Environmental Information Processing	Signal transduction	Plant hormone signal transduction	128	273	3.03896e-13	1.27636e-11	ko04075	TEA002159;TEA006135;TEA010094;TEA012787;TEA029085;TEA007187;TEA014082;TEA012865;TEA013731;TEA032074;TEA033596;TEA027710;TEA025960;TEA031171;TEA012919;TEA030190;TEA005719;TEA011482;TEA005327;TEA027409;TEA032228;TEA018619;TEA009882;TEA019192;TEA023425;TEA022240;TEA031358;TEA019802;TEA026521;TEA003764;TEA017931;TEA008197;TEA026305;TEA024212;TEA002824;TEA009253;TEA009252;TEA022080;TEA014518;TEA015643…	K13422+K14492+K14496+K14489+K14496+K14504+K14496+K14489+K14487+K14489+K14488+K14484+K14500+K14504+K14490+K13464+K14491+K14431+K14488+K14432+K13464+K14515+K14494+K14492+K14484+K13449+K14516+K13946+K14484+K14504+K14513+K14505+K14487+K14484+K14509+K14496+K14484+K14506+K14486+K14491+K14431+K14496+K14487+K14488+K14431+K14488+K14431+K14491+K12126+K14491+K14504+K14488+K14490+K14516+K14496+K14488+K14487+…
Organismal Systems	Environmental adaptation	Plant-pathogen interaction	166	392	4.54027e-12	1.43019e-10	ko04626	TEA012256;TEA024230;TEA031915;TEA008741;TEA027797;TEA002399;TEA027800;TEA029615;TEA015258;TEA023891;TEA030808;TEA029003;TEA033593;TEA032969;TEA022451;TEA015433;TEA009103;TEA023817;TEA013109;TEA015573;TEA007243;TEA027312;TEA026704;TEA015814;TEA014384;TEA012565;TEA020852;TEA022240;TEA001306;TEA001304;TEA005244;TEA005245;TEA027578;TEA031782;TEA014653;TEA022861;TEA014701;TEA012279;TEA009432;TEA029352…	K09422+K18875+K09422+K05391+K13457+K09422+K13457+K09422+K13457+K09422+K13456+K13457+K09422+K13447+K09422+K09422+K13448+K09422+K09422+K13457+K09422+K13426+K13448+K09422+K13425+K09422+K20536+K13449+K02183+K02183+K13457+K13457+K09422+K15397+K13433+K13457+K09422+K13459+K09422+K09422+K09422+K09422+K09422+K13457+K13420+K13456+K09422+K09422+K09422+K13457+K09422+K13429+K13430+K09422+K13448+K09422+K13448+…
Metabolism	Global and overview maps	Metabolic pathways	671	2139	1.15991e-09	2.92297e-08	ko01100	TEA031720;TEA031894;TEA018100;TEA001548;TEA007262;TEA006130;TEA023202;TEA014166;TEA018665;TEA014780;TEA024897;TEA029083;TEA033519;TEA008747;TEA015846;TEA033562;TEA032079;TEA032075;TEA018294;TEA011574;TEA002533;TEA000708;TEA008283;TEA022732;TEA028568;TEA017895;TEA031201;TEA010015;TEA015253;TEA010835;TEA004832;TEA002748;TEA029820;TEA019049;TEA019044;TEA032965;TEA002222;TEA020056;TEA024375;TEA023882…	K18857+K00430+K01520+K00640+K00232+K01733+K02325+K10775+K00660+K00218+K00083+K00281+K05275+K00430+K00695+K00512+K01581+K01115+K00850+K00512+K05933+K14379+K01251+K00588+K01051+K00679+K00430+K01942+K00276+K00059+K01193+K05579+K00942+K00021+K17398+K01179+K01885+K05349+K08730+K11153+K00430+K10760+K10775+K01051+K00227+K15227+K00430+K01657+K01188+K00512+K00660+K00660+K00511+K01184+K00228+K16903+K01051+…
Metabolism	Energy metabolism	Photosynthesis - antenna proteins	18	22	1.14917e-07	2.41326e-06	ko00196	TEA026680;TEA009793;TEA001864;TEA016942;TEA030368;TEA030366;TEA000535;TEA030284;TEA009770;TEA008963;TEA001747;TEA032678;TEA017256;TEA023017;TEA001868;TEA028092;TEA008208;novel.12560	K08915+K08912+K08912+K08910+K08912+K08912+K08909+K08917+K08912+K08907+K08908+K08915+K08914+K08916+K08912+K08913+K08910+K08917
Metabolism	Metabolism of terpenoids and polyketides	Zeatin biosynthesis	22	31	3.64988e-07	6.56978e-06	ko00908	TEA016785;TEA017995;TEA029276;TEA008897;TEA024001;TEA027948;TEA001688;TEA023125;TEA024806;TEA020986;TEA031479;TEA010880;TEA031409;TEA023526;TEA009753;TEA033870;TEA025674;TEA003258;TEA031774;TEA009748;TEA023650;novel.5603	K00279+K00279+K10760+K13496+K13496+K13496+K10717+K10760+K13496+K00279+K13496+K13495+K13496+K13496+K13495+K13496+K10760+K13495+K10717+K13495+K10760+K00279
Environmental Information Processing	Signal transduction	MAPK signaling pathway - plant	73	171	4.24864e-06	6.69161e-05	ko04016	TEA002159;TEA010094;TEA016781;TEA029085;TEA014082;TEA016596;TEA032969;TEA027319;TEA027312;TEA018619;TEA014384;TEA020852;TEA022240;TEA001306;TEA001304;TEA022488;TEA031358;TEA025870;TEA017931;TEA002824;TEA009253;TEA011072;TEA026592;TEA002986;TEA021043;TEA014324;TEA009631;TEA008276;TEA031274;TEA001470;TEA004320;TEA026957;TEA026952;TEA007800;TEA016969;TEA019233;TEA021361;TEA004351;TEA004542;TEA004541…	K13422+K14496+K20718+K14496+K14496+K20725+K13447+K20772+K13426+K14515+K13425+K20536+K13449+K02183+K02183+K20726+K14516+K20606+K14513+K14509+K14496+K13420+K14496+K03781+K02183+K02183+K14516+K14496+K14514+K13414+K14515+K14497+K14509+K20772+K14510+K13420+K13449+K14516+K13449+K13449+K20547+K14496+K13449+K02183+K13422+K13420+K13422+K13424+K20547+K20547+K14497+K20547+K13447+K13447+K14516+K20604+K14496+…
Metabolism	Biosynthesis of other secondary metabolites	Flavonoid biosynthesis	31	59	2.34567e-05	0.000328394	ko00941	TEA018665;TEA022732;TEA021535;TEA022960;TEA023333;TEA023331;TEA032135;TEA009266;TEA023340;TEA006847;TEA008195;TEA025430;TEA018304;TEA016096;TEA000186;TEA023790;TEA030737;TEA002780;TEA028973;TEA004784;TEA019936;TEA033580;TEA027582;TEA011037;TEA006643;TEA026458;TEA011691;TEA022042;TEA014874;TEA005535;TEA016178	K00660+K00588+K13081+K08695+K00660+K00660+K13065+K08695+K00660+K05280+K13065+K13065+K00588+K13065+K13065+K00475+K13065+K13065+K13065+K13065+K13065+K13065+K13081+K13065+K05278+K13081+K13065+K13065+K01859+K13065+K22845
Metabolism	Lipid metabolism	Fatty acid degradation	26	48	5.38289e-05	0.000678244	ko00071	TEA031720;TEA007262;TEA007219;TEA028753;TEA025215;TEA010864;TEA017167;TEA032018;TEA029320;TEA029939;TEA013436;TEA017102;TEA032876;TEA019131;TEA029314;TEA016574;TEA024191;TEA015906;TEA010675;TEA019223;TEA005845;TEA008511;TEA000885;TEA025856;novel.1883;novel.3696	K18857+K00232+K00121+K15401+K00128+K01897+K00121+K00128+K18857+K20495+K00232+K00128+K07425+K01692+K18857+K00128+K01897+K07513+K00121+K01692+K00121+K00626+K01897+K15401+K01897+K07517
Metabolism	Metabolism of terpenoids and polyketides	Sesquiterpenoid and triterpenoid biosynthesis	20	34	8.45495e-05	0.000968476	ko00909	TEA030884;TEA003508;TEA012490;TEA033306;TEA031095;TEA005855;TEA004822;TEA025039;TEA004657;TEA009170;TEA004599;TEA012742;TEA013343;TEA007191;TEA026265;TEA023168;TEA019472;novel.2276;novel.6592;novel.9801	K15813+K00511+K14173+K14173+K14173+K00511+K14175+K15813+K14175+K14173+K00511+K15813+K00511+K14175+K15813+K15803+K14175+K00801+K15813+K15813
Metabolism	Amino acid metabolism	Tyrosine metabolism	23	42	0.000115965	0.00116551	ko00350	TEA031720;TEA015253;TEA007219;TEA015263;TEA017167;TEA005488;TEA004234;TEA024318;TEA029320;TEA005805;TEA007887;TEA011331;TEA022776;TEA013978;TEA029314;TEA007897;TEA001727;TEA010675;TEA005845;TEA026892;novel.51;novel.3817;novel.8347	K18857+K00276+K00121+K00276+K00121+K00422+K00815+K14454+K18857+K14455+K01800+K00817+K00276+K00457+K18857+K01800+K14455+K00121+K00121+K00422+K15849+K01800+K07253
Metabolism	Amino acid metabolism	Phenylalanine metabolism	28	55	0.000120251	0.00116551	ko00360	TEA014166;TEA022732;TEA015253;TEA003374;TEA015263;TEA003137;TEA004234;TEA024587;TEA002511;TEA024318;TEA005805;TEA018304;TEA011331;TEA023243;TEA022776;TEA006577;TEA013978;TEA019131;TEA010649;TEA025906;TEA001727;TEA010651;TEA019223;TEA014056;novel.11086;novel.51;novel.8347;novel.12144	K10775+K00588+K00276+K10775+K00276+K10775+K00815+K10775+K01426+K14454+K14455+K00588+K00817+K10775+K00276+K01904+K00457+K01692+K01426+K01904+K14455+K01426+K01692+K10775+K01426+K15849+K07253+K01426
Metabolism	Amino acid metabolism	Tryptophan metabolism	26	51	0.000203211	0.0018289	ko00380	TEA011325;TEA020219;TEA025215;TEA029537;TEA010989;TEA032018;TEA002514;TEA002511;TEA004815;TEA002986;TEA020169;TEA017102;TEA001920;TEA019131;TEA016574;TEA010649;TEA023705;TEA010651;TEA004486;TEA019735;TEA019223;TEA020212;TEA008511;novel.11086;novel.12052;novel.12144	K16903+K11820+K00128+K11820+K07408+K00128+K16903+K01426+K07408+K03781+K11816+K00128+K11816+K01692+K00128+K01426+K11816+K01426+K11820+K11816+K01692+K11820+K00626+K01426+K11820+K01426
Metabolism	Carbohydrate metabolism	Starch and sucrose metabolism	60	150	0.000277855	0.00233398	ko00500	TEA015846;TEA004832;TEA032965;TEA020056;TEA025594;TEA014997;TEA004975;TEA025602;TEA029764;TEA013053;TEA021411;TEA027297;TEA029958;TEA029228;TEA017828;TEA010861;TEA004772;TEA004060;TEA003316;TEA025948;TEA032655;TEA002469;TEA008459;TEA004281;TEA004824;TEA004827;TEA008554;TEA021054;TEA011910;TEA008079;TEA022053;TEA029129;TEA009787;TEA013095;TEA003033;TEA007472;TEA006786;TEA022370;TEA023770;TEA024367…	K00695+K01193+K01179+K05349+K01188+K01177+K01193+K01188+K05350+K00847+K00700+K01187+K01179+K05350+K01179+K01087+K01188+K01193+K01087+K01087+K16055+K01188+K01087+K01188+K01193+K01193+K01177+K00703+K01188+K05350+K00975+K01087+K01179+K01179+K00844+K00844+K16055+K00688+K16055+K01193+K01177+K01087+K00844+K01193+K16055+K01176+K00696+K01177+K05349+K00688+K01810+K00975+K01188+K01210+K01179+K00695+K05349+…
Metabolism	Energy metabolism	Nitrogen metabolism	18	32	0.000414041	0.00326057	ko00910	TEA024031;TEA000784;TEA026576;TEA013227;TEA002651;TEA020530;TEA015580;TEA013984;TEA026003;TEA022890;TEA030315;TEA015097;TEA003892;TEA026779;TEA011569;TEA014670;TEA028194;novel.12434	K00284+K10534+K02575+K00366+K02575+K01674+K01915+K01673+K01674+K02575+K00284+K01455+K00264+K00264+K00264+K01674+K01915+K01674
Metabolism	Metabolism of terpenoids and polyketides	Monoterpenoid biosynthesis	12	18	0.000474581	0.00351748	ko00902	TEA001376;TEA011315;TEA017391;TEA002544;TEA016897;TEA025270;TEA008901;TEA023386;TEA023385;TEA007205;TEA002328;novel.8935	K15095+K15095+K15095+K15095+K15095+K15095+K15095+K15095+K15095+K15095+K15095+K07385
Metabolism	Metabolism of other amino acids	Cyanoamino acid metabolism	24	48	0.000514707	0.00360295	ko00460	TEA020056;TEA025594;TEA025602;TEA029764;TEA029228;TEA004772;TEA014026;TEA002469;TEA004281;TEA012344;TEA011910;TEA008079;TEA004789;TEA021693;TEA018839;TEA015097;TEA018120;TEA015494;TEA011511;TEA025786;TEA005964;TEA025857;novel.6084;novel.537	K05349+K01188+K01188+K05350+K05350+K01188+K18592+K01188+K01188+K13035+K01188+K05350+K13034+K12153+K00600+K01455+K00600+K00600+K05349+K00600+K01188+K05349+K05350+K05349
Metabolism	Metabolism of other amino acids	Glutathione metabolism	44	106	0.000707307	0.00469057	ko00480	TEA033761;TEA033764;TEA033765;TEA032079;TEA033758;TEA015778;TEA022693;TEA010988;TEA025571;TEA011287;TEA028541;TEA004812;TEA019065;TEA014026;TEA014619;TEA004130;TEA014634;TEA025550;TEA028520;TEA003710;TEA006830;TEA000281;TEA025564;TEA025152;TEA025153;TEA019489;TEA024651;TEA010829;TEA017688;TEA028627;TEA003225;TEA033741;TEA019292;TEA001487;TEA010816;TEA013285;TEA012379;TEA010449;TEA011797;TEA000526…	K00799+K00799+K00799+K01581+K00799+K00799+K00799+K00799+K00799+K00799+K00434+K00799+K00799+K18592+K00799+K00799+K00799+K00799+K00799+K00799+K00799+K00799+K00799+K00799+K00799+K10807+K00036+K01919+K21456+K00797+K00799+K00799+K00036+K22596+K00799+K00799+K00434+K00799+K00799+K00799+K00799+K00799+K10808+K00799
Metabolism	Lipid metabolism	Cutin, suberine and wax biosynthesis	16	30	0.00185775	0.0117038	ko00073	TEA031326;TEA028753;TEA008535;TEA013247;TEA022836;TEA015695;TEA019377;TEA029939;TEA014043;TEA007824;TEA028500;TEA011231;TEA020004;TEA025856;TEA012099;novel.7291	K15402+K15401+K17991+K20769+K13356+K15400+K15400+K20495+K17991+K15400+K13356+K20769+K15398+K15401+K15400+K15400
Metabolism	Metabolism of terpenoids and polyketides	Brassinosteroid biosynthesis	11	18	0.00233955	0.0140373	ko00905	TEA019686;TEA022696;TEA026499;TEA010179;TEA010173;TEA020936;TEA026973;TEA010133;TEA003636;TEA017244;TEA026170	K09587+K15639+K15639+K15639+K15639+K15639+K09588+K20623+K12639+K12638+K09590
Metabolism	Biosynthesis of other secondary metabolites	Stilbenoid, diarylheptanoid and gingerol biosynthesis	18	36	0.00254216	0.0145596	ko00945	TEA022732;TEA032135;TEA008195;TEA025430;TEA018304;TEA016096;TEA000186;TEA030737;TEA002780;TEA028973;TEA004784;TEA019936;TEA033580;TEA011037;TEA011691;TEA022042;TEA005535;novel.7632	K00588+K13065+K13065+K13065+K00588+K13065+K13065+K13065+K13065+K13065+K13065+K13065+K13065+K13065+K13065+K13065+K13065+K16040
Metabolism	Amino acid metabolism	Arginine and proline metabolism	28	65	0.00336382	0.0184279	ko00330	TEA032079;TEA015140;TEA029221;TEA014227;TEA025215;TEA018760;TEA005521;TEA032018;TEA002511;TEA028545;TEA009777;TEA024318;TEA026510;TEA009085;TEA005805;TEA032991;TEA017102;TEA022100;TEA028627;TEA016574;TEA010649;TEA001727;TEA017416;TEA010651;TEA011006;novel.11086;novel.12144;novel.12360	K01581+K17839+K01611+K01611+K00128+K01611+K12657+K00128+K01426+K00472+K01583+K14454+K12259+K01476+K14455+K01583+K00128+K17839+K00797+K00128+K01426+K14455+K12259+K01426+K01611+K01426+K01426+K00472
Metabolism	Lipid metabolism	Linoleic acid metabolism	9	14	0.00368718	0.0193577	ko00591	TEA025499;TEA008874;TEA030352;TEA015727;TEA009596;TEA011776;TEA022375;TEA009423;TEA012289	K15718+K07418+K01047+K15718+K15718+K00454+K14674+K00454+K00454
Metabolism	Carbohydrate metabolism	Galactose metabolism	26	61	0.00549592	0.0276995	ko00052	TEA018294;TEA004832;TEA004975;TEA012416;TEA011020;TEA027297;TEA023963;TEA004060;TEA006811;TEA004824;TEA004827;TEA024448;TEA005167;TEA003033;TEA007472;TEA006791;TEA013682;TEA024367;TEA006802;TEA005890;TEA004029;TEA002446;TEA006793;TEA030248;TEA032246;TEA022017	K00850+K01193+K01193+K18819+K00850+K01187+K18819+K01193+K18819+K01193+K01193+K00850+K06617+K00844+K00844+K18819+K06617+K01193+K18819+K00844+K01193+K06617+K18819+K06617+K07407+K07407
Environmental Information Processing	Membrane transport	ABC transporters	19	41	0.00572071	0.0277234	ko02010	TEA022557;TEA020881;TEA020880;TEA005903;TEA014428;TEA002347;TEA020180;TEA003064;TEA008078;TEA015299;TEA025103;TEA020190;TEA027096;TEA031378;TEA025976;TEA008645;TEA026744;TEA025959;novel.7600	K05681+K05657+K05657+K05658+K05658+K05666+K05674+K05658+K05666+K05665+K05658+K05674+K05665+K05658+K05666+K05658+K05658+K05665+K05658
Metabolism	Amino acid metabolism	Alanine, aspartate and glutamate metabolism	21	47	0.00634004	0.0295869	ko00250	TEA021721;TEA024088;TEA012277;TEA024318;TEA030416;TEA005805;TEA000106;TEA018926;TEA015580;TEA029372;TEA022410;TEA008317;TEA003892;TEA023090;TEA008063;TEA001727;TEA026779;TEA011569;TEA028194;novel.2577;novel.5414	K01955+K01580+K00827+K14454+K00278+K14455+K00609+K01953+K01915+K14272+K13566+K00827+K00264+K00814+K00764+K14455+K00264+K00264+K01915+K01580+K01953
Metabolism	Biosynthesis of other secondary metabolites	Tropane, piperidine and pyridine alkaloid biosynthesis	11	20	0.00711902	0.0320356	ko00960	TEA015253;TEA015263;TEA004234;TEA024318;TEA005805;TEA011331;TEA000344;TEA000345;TEA022776;TEA001727;novel.51	K00276+K00276+K00815+K14454+K14455+K00817+K08081+K08081+K00276+K14455+K15849
Metabolism	Lipid metabolism	alpha-Linolenic acid metabolism	20	45	0.00820063	0.0356303	ko00592	TEA031720;TEA007262;TEA011480;TEA030352;TEA001041;TEA010681;TEA026806;TEA026804;TEA029320;TEA011776;TEA013436;TEA022375;TEA031559;TEA029314;TEA029800;TEA025907;TEA008699;TEA015906;TEA009423;TEA012289	K18857+K00232+K10525+K01047+K01723+K10526+K05894+K05894+K18857+K00454+K00232+K14674+K22389+K18857+K05894+K05894+K10528+K07513+K00454+K00454
Metabolism	Biosynthesis of other secondary metabolites	Isoquinoline alkaloid biosynthesis	10	18	0.00934499	0.039249	ko00950	TEA015253;TEA015263;TEA005488;TEA004234;TEA024318;TEA005805;TEA022776;TEA001727;TEA026892;novel.51	K00276+K00276+K00422+K00815+K14454+K14455+K00276+K14455+K00422+K15849
Metabolism	Glycan biosynthesis and metabolism	Glycosphingolipid biosynthesis - globo and isoglobo series	7	11	0.0115228	0.0453712	ko00603	TEA033374;TEA021908;TEA024162;TEA013372;TEA013378;TEA032246;TEA022017	K01988+K01988+K12373+K12373+K12373+K07407+K07407
Metabolism	Biosynthesis of other secondary metabolites	Isoflavonoid biosynthesis	7	11	0.0115228	0.0453712	ko00943	TEA004032;TEA017488;TEA008199;TEA008194;TEA012273;TEA000602;TEA025080	K13260+K13260+K13260+K13260+K13260+K13260+K13260
Metabolism	Carbohydrate metabolism	Pentose and glucuronate interconversions	44	121	0.0132483	0.0505843	ko00040	TEA005879;TEA028568;TEA018219;TEA032485;TEA003997;TEA004581;TEA032531;TEA027945;TEA004921;TEA008221;TEA022793;TEA033704;TEA004818;TEA022905;TEA018563;TEA011899;TEA009007;TEA009002;TEA026385;TEA032381;TEA002545;TEA018351;TEA004788;TEA018251;TEA013029;TEA018225;TEA026831;TEA003425;TEA012008;TEA030126;TEA028074;TEA010416;TEA011721;TEA020146;TEA026842;TEA017970;TEA000883;TEA018039;TEA013815;TEA023833…	K01728+K01051+K01051+K01184+K01051+K01051+K01184+K00008+K01728+K01783+K01051+K01728+K01051+K01728+K01184+K01213+K01051+K01051+K01051+K01051+K01728+K01051+K01184+K01213+K00012+K01051+K01051+K01728+K01728+K01213+K00854+K01728+K01051+K01051+K01051+K00002+K01051+K01051+K01051+K01213+K01051+K01051+K01728+K01184
Organismal Systems	Environmental adaptation	Circadian rhythm - plant	18	41	0.0137224	0.0508536	ko04712	TEA018665;TEA002223;TEA023333;TEA023331;TEA021126;TEA012894;TEA023340;TEA015007;TEA017153;TEA033521;TEA015712;TEA007077;TEA010287;TEA012616;TEA013377;TEA032791;TEA027425;novel.1808	K00660+K12120+K00660+K00660+K12116+K16221+K00660+K12124+K10143+K12130+K12129+K12126+K12127+K12118+K12116+K12118+K12125+K16240
Metabolism	Amino acid metabolism	Cysteine and methionine metabolism	41	112	0.0145613	0.0524207	ko00270	TEA001548;TEA002533;TEA008283;TEA019044;TEA030194;TEA027319;TEA029221;TEA014227;TEA018760;TEA012277;TEA004234;TEA023897;TEA008115;TEA010854;TEA024318;TEA022215;TEA021049;TEA005805;TEA022502;TEA011994;TEA007800;TEA019127;TEA027487;TEA017204;TEA004789;TEA006735;TEA006634;TEA030314;TEA001698;TEA010829;TEA008317;TEA028075;TEA017688;TEA028627;TEA007590;TEA001727;TEA004070;TEA011006;TEA017333;TEA005051…	K00640+K05933+K01251+K17398+K08963+K20772+K01611+K01611+K01611+K00827+K00815+K05933+K08967+K00640+K14454+K00547+K05933+K14455+K00640+K01762+K20772+K00789+K01761+K05933+K13034+K00789+K00016+K00016+K00826+K01919+K00827+K00558+K21456+K00797+K01738+K14455+K05933+K01611+K12524+K00928+K08967
Metabolism	Carbohydrate metabolism	Amino sugar and nucleotide sugar metabolism	49	138	0.0151211	0.0529239	ko00520	TEA005870;TEA001467;TEA013053;TEA012204;TEA018878;TEA016196;TEA030594;TEA007244;TEA006962;TEA016861;TEA009364;TEA022053;TEA016079;TEA023484;TEA003033;TEA007474;TEA007472;TEA020688;TEA013029;TEA018426;TEA002526;TEA028077;TEA024162;TEA033470;TEA033474;TEA005890;TEA019397;TEA013372;TEA013378;TEA004028;TEA028279;TEA005026;TEA030689;TEA000093;TEA013002;TEA022621;TEA008102;TEA028282;TEA004867;TEA031377…	K01209+K12450+K00847+K08678+K12450+K13648+K13379+K01183+K15920+K15920+K01183+K00975+K12451+K00966+K00844+K01183+K00844+K20547+K00012+K01183+K01183+K13379+K12373+K20547+K20547+K00844+K20547+K12373+K12373+K01183+K01183+K13379+K01810+K00975+K01809+K12449+K01183+K01183+K15920+K20547+K08679+K00975+K18677+K18677+K01183+K00770+K01183+K01183+K01836
Metabolism	Lipid metabolism	Steroid biosynthesis	15	33	0.0165384	0.0548379	ko00100	TEA032569;TEA003508;TEA011402;TEA007869;TEA033703;TEA005855;TEA025821;TEA004599;TEA033874;TEA031791;TEA022375;TEA013343;TEA027685;TEA025755;novel.2276	K00227+K00511+K09828+K01052+K14424+K00511+K01052+K00511+K09832+K00227+K14674+K00511+K05917+K01052+K00801
Metabolism	Metabolism of terpenoids and polyketides	Diterpenoid biosynthesis	15	33	0.0165384	0.0548379	ko00904	TEA009308;TEA010986;TEA014251;TEA031672;TEA027891;TEA028241;TEA007484;TEA011661;TEA009330;TEA000496;TEA025313;TEA019521;TEA025360;TEA013324;TEA024383	K04125+K17961+K04125+K04125+K04123+K04122+K04125+K05282+K04124+K04120+K04125+K17961+K04125+K04125+K04125
Metabolism	Metabolism of other amino acids	beta-Alanine metabolism	19	45	0.0183529	0.059294	ko00410	TEA015253;TEA015140;TEA024088;TEA015263;TEA025215;TEA032018;TEA026510;TEA022776;TEA013199;TEA017102;TEA022100;TEA028627;TEA019131;TEA016574;TEA026343;TEA017416;TEA019223;novel.2577;novel.11221	K00276+K17839+K01580+K00276+K00128+K00128+K12259+K00276+K05605+K00128+K17839+K00797+K01692+K00128+K00140+K12259+K01692+K01580+K05605
Metabolism	Metabolism of terpenoids and polyketides	Carotenoid biosynthesis	13	29	0.0282671	0.0890414	ko00906	TEA030362;TEA014723;TEA014720;TEA017032;TEA022237;TEA006973;TEA027515;TEA017638;TEA027509;TEA031348;TEA008612;TEA024307;TEA032451	K09840+K09843+K09840+K09841+K09840+K09843+K17912+K17913+K17912+K15746+K14593+K14595+K09843
Metabolism	Carbohydrate metabolism	Glycolysis / Gluconeogenesis	42	122	0.0387878	0.119202	ko00010	TEA031720;TEA018294;TEA008639;TEA007219;TEA009803;TEA011020;TEA007716;TEA025215;TEA017167;TEA010980;TEA002608;TEA003929;TEA032018;TEA023229;TEA031676;TEA028242;TEA029320;TEA013044;TEA018404;TEA024448;TEA004943;TEA015503;TEA025345;TEA021615;TEA032686;TEA003033;TEA007472;TEA017102;TEA012798;TEA009658;TEA006634;TEA030314;TEA019052;TEA005890;TEA029314;TEA017970;TEA016574;TEA008970;TEA030689;TEA010675…	K18857+K00850+K01895+K00121+K01623+K00850+K01913+K00128+K00121+K00873+K01568+K00873+K00128+K01623+K01689+K00873+K18857+K00131+K03841+K00850+K01623+K01610+K00873+K15633+K01568+K00844+K00844+K00128+K00131+K01792+K00016+K00016+K00895+K00844+K18857+K00002+K00128+K01610+K01810+K00121+K00121+K01792
Metabolism	Energy metabolism	Carbon fixation in photosynthetic organisms	29	80	0.0409313	0.122794	ko00710	TEA015892;TEA009803;TEA005617;TEA026705;TEA011935;TEA026435;TEA006193;TEA004926;TEA008221;TEA023229;TEA024318;TEA010319;TEA005805;TEA014326;TEA018404;TEA025584;TEA017601;TEA004943;TEA015503;TEA029372;TEA024496;TEA007591;TEA023090;TEA008970;TEA001727;TEA031688;TEA009852;TEA005788;novel.3413	K05298+K01623+K00051+K01595+K01807+K00029+K01595+K00051+K01783+K01623+K14454+K01100+K14455+K00029+K03841+K05298+K01602+K01623+K01610+K14272+K00029+K01807+K00814+K01610+K14455+K00855+K01595+K00855+K01006
Metabolism	Lipid metabolism	Glycerolipid metabolism	26	71	0.045292	0.132007	ko00561	TEA017895;TEA026092;TEA025215;TEA016535;TEA032018;TEA015647;TEA003730;TEA022375;TEA017102;TEA000772;TEA027687;TEA009347;TEA006977;TEA027353;TEA031832;TEA017970;TEA016574;TEA019813;TEA022620;TEA007525;TEA013701;TEA032246;TEA022017;novel.9766;novel.111;novel.12596	K00679+K00901+K00128+K00901+K00128+K13508+K18693+K14674+K00128+K21362+K00864+K01054+K15728+K13513+K13508+K00002+K00128+K13508+K00679+K13508+K11155+K07407+K07407+K00901+K01054+K00901
Metabolism	Carbohydrate metabolism	Ascorbate and aldarate metabolism	19	49	0.0460978	0.132007	ko00053	TEA018295;TEA024455;TEA025215;TEA032018;TEA028541;TEA024299;TEA018302;TEA000109;TEA009913;TEA012580;TEA017102;TEA017905;TEA013029;TEA018289;TEA016574;TEA000724;TEA012379;TEA018449;TEA027925	K00469+K00469+K00128+K00128+K00434+K00103+K00469+K14190+K14190+K00423+K00128+K00469+K00012+K00469+K00128+K00103+K00434+K00469+K10047
Metabolism	Metabolism of cofactors and vitamins	Vitamin B6 metabolism	7	14	0.0550559	0.150805	ko00750	TEA006130;TEA033519;TEA017325;TEA027217;TEA001280;TEA000580;TEA021531	K01733+K05275+K00831+K13248+K06215+K06215+K08681
Metabolism	Biosynthesis of other secondary metabolites	Glucosinolate biosynthesis	7	14	0.0550559	0.150805	ko00966	TEA020219;TEA029537;TEA021693;TEA001698;TEA004486;TEA020212;novel.12052	K11820+K11820+K12153+K00826+K11820+K11820+K11820
Metabolism	Energy metabolism	Photosynthesis	26	75	0.0835948	0.224105	ko00195	TEA015668;TEA001157;TEA023681;TEA005618;TEA018071;TEA012339;TEA006995;TEA030102;TEA030604;TEA002093;TEA002419;TEA013986;TEA022152;TEA027841;TEA009271;TEA020148;TEA022946;TEA002555;TEA023668;TEA010657;TEA000446;TEA029972;TEA031434;TEA007632;TEA027026;TEA017141	K02639+K02693+K02699+K02721+K02115+K14332+K02109+K02723+K02717+K02641+K08901+K02717+K02716+K02639+K08901+K02699+K02695+K08902+K02723+K02639+K02701+K02723+K02636+K02694+K02716+K02115
Metabolism	Biosynthesis of other secondary metabolites	Flavone and flavonol biosynthesis	4	7	0.0892779	0.234354	ko00944	TEA006847;TEA018897;TEA022238;TEA009682	K05280+K22771+K22794+K22794
Metabolism	Metabolism of other amino acids	Taurine and hypotaurine metabolism	3	5	0.124442	0.319994	ko00430	TEA024088;TEA014026;novel.2577	K01580+K18592+K01580
Metabolism	Global and overview maps	Carbon metabolism	81	270	0.1341	0.335001	ko01200	TEA001548;TEA029083;TEA018294;TEA008639;TEA007219;TEA015892;TEA009803;TEA005617;TEA017325;TEA026705;TEA011020;TEA007716;TEA011935;TEA017167;TEA010980;TEA026435;TEA003929;TEA006193;TEA004926;TEA008221;TEA023229;TEA010854;TEA024318;TEA028122;TEA006814;TEA014195;TEA031676;TEA002986;TEA016504;TEA028242;TEA010319;TEA005805;TEA013044;TEA014326;TEA022502;TEA018404;TEA023082;TEA032513;TEA033397;TEA025584…	K00640+K00281+K00850+K01895+K00121+K05298+K01623+K00051+K00831+K01595+K00850+K01913+K01807+K00121+K00873+K00029+K00873+K01595+K00051+K01783+K01623+K00640+K14454+K01754+K02160+K00058+K01689+K03781+K01070+K00873+K01100+K14455+K00131+K00029+K00640+K03841+K00058+K15919+K11517+K05298+K01602+K00850+K01623+K01679+K01610+K00873+K15633+K14272+K00851+K00844+K00844+K13034+K05605+K11517+K00029+K00600+K00122+…
Metabolism	Amino acid metabolism	Valine, leucine and isoleucine degradation	18	52	0.135596	0.335001	ko00280	TEA025215;TEA032018;TEA012277;TEA007101;TEA013199;TEA017102;TEA001698;TEA008317;TEA019131;TEA016574;TEA026343;TEA015906;TEA019223;TEA007105;TEA014739;TEA008511;novel.11221;novel.6313	K00128+K00128+K00827+K00166+K05605+K00128+K00826+K00827+K01692+K00128+K00140+K07513+K01692+K00166+K01641+K00626+K05605+K05607
Metabolism	Carbohydrate metabolism	Fructose and mannose metabolism	19	57	0.170033	0.412003	ko00051	TEA018294;TEA013053;TEA009803;TEA011020;TEA027945;TEA020616;TEA023229;TEA018404;TEA024448;TEA004943;TEA023484;TEA003033;TEA007472;TEA022060;TEA019052;TEA005890;TEA026180;TEA032712;TEA013002	K00850+K00847+K01623+K00850+K00008+K19355+K01623+K03841+K00850+K01623+K00966+K00844+K00844+K19355+K00895+K00844+K19355+K19355+K01809
Metabolism	Glycan biosynthesis and metabolism	Glycosphingolipid biosynthesis - lacto and neolacto series	2	3	0.178084	0.423369	ko00601	TEA033374;TEA021908	K01988+K01988
Metabolism	Metabolism of cofactors and vitamins	Riboflavin metabolism	7	18	0.186001	0.430528	ko00740	TEA000708;TEA006481;TEA032830;TEA032835;TEA001809;novel.4005;novel.6045	K14379+K14652+K14379+K14379+K14652+K14379+K14379
Metabolism	Energy metabolism	Sulfur metabolism	11	31	0.187929	0.430528	ko00920	TEA001548;TEA003105;TEA010854;TEA022502;TEA022975;TEA028480;TEA004789;TEA031088;TEA015346;TEA007590;TEA033169	K00640+K17725+K00640+K00640+K05907+K01082+K13034+K00392+K05907+K01738+K00860
Metabolism	Carbohydrate metabolism	Pyruvate metabolism	29	93	0.203914	0.452175	ko00620	TEA008639;TEA005617;TEA026705;TEA007716;TEA025215;TEA010980;TEA026435;TEA003929;TEA006193;TEA004926;TEA032018;TEA006814;TEA028242;TEA014326;TEA012213;TEA015503;TEA025345;TEA024496;TEA017102;TEA006634;TEA014264;TEA030314;TEA004672;TEA016574;TEA008970;TEA033164;TEA008511;TEA009852;novel.3413	K01895+K00051+K01595+K01913+K00128+K00873+K00029+K00873+K01595+K00051+K00128+K02160+K00873+K00029+K01679+K01610+K00873+K00029+K00128+K00016+K00102+K00016+K01512+K00128+K01610+K11262+K00626+K01595+K01006
Metabolism	Lipid metabolism	Glycerophospholipid metabolism	31	100	0.204555	0.452175	ko00564	TEA032075;TEA024375;TEA030352;TEA026092;TEA016535;TEA009353;TEA015003;TEA015647;TEA003730;TEA016502;TEA017238;TEA021249;TEA022375;TEA031559;TEA006977;TEA027353;TEA009067;TEA031832;TEA019150;TEA021733;TEA016746;TEA010648;TEA026345;TEA024357;TEA030617;TEA019813;TEA007525;TEA004903;TEA026638;novel.9766;novel.12596	K01115+K08730+K01047+K00901+K00901+K01115+K14156+K13508+K18693+K00006+K01115+K00894+K14674+K22389+K15728+K13513+K06130+K13508+K14156+K01114+K06130+K01115+K00968+K08730+K01126+K13508+K13508+K01114+K01115+K00901+K00901
Metabolism	Carbohydrate metabolism	Propanoate metabolism	13	39	0.229349	0.483139	ko00640	TEA008639;TEA007101;TEA006814;TEA013199;TEA006634;TEA030314;TEA019131;TEA026343;TEA033164;TEA019223;TEA007105;TEA008511;novel.11221	K01895+K00166+K02160+K05605+K00016+K00016+K01692+K00140+K11262+K01692+K00166+K00626+K05605
Metabolism	Glycan biosynthesis and metabolism	Glycosaminoglycan degradation	7	19	0.230066	0.483139	ko00531	TEA025899;TEA016136;TEA023727;TEA024162;TEA013372;TEA013378;TEA023594	K10532+K10532+K07964+K12373+K12373+K12373+K07964
Metabolism	Carbohydrate metabolism	Butanoate metabolism	7	19	0.230066	0.483139	ko00650	TEA024088;TEA033575;TEA019131;TEA019223;TEA014739;TEA008511;novel.2577	K01580+K01652+K01692+K01692+K01641+K00626+K01580
Metabolism	Amino acid metabolism	Glycine, serine and threonine metabolism	23	74	0.243417	0.502796	ko00260	TEA006130;TEA029083;TEA015253;TEA017325;TEA015263;TEA006198;TEA012277;TEA028122;TEA014195;TEA023082;TEA032513;TEA024730;TEA021615;TEA029372;TEA022776;TEA018839;TEA008317;TEA018120;TEA028422;TEA015494;TEA025786;TEA017333;TEA005051	K01733+K00281+K00276+K00831+K00276+K01696+K00827+K01754+K00058+K00058+K15919+K01620+K15633+K14272+K00276+K00600+K00827+K00600+K00108+K00600+K00600+K12524+K00928
Metabolism	Glycan biosynthesis and metabolism	Mannose type O-glycan biosyntheis	1	1	0.268985	0.546647	ko00515	TEA009901	K18207
Metabolism	Glycan biosynthesis and metabolism	Glycosphingolipid biosynthesis - ganglio series	3	7	0.283855	0.567709	ko00604	TEA024162;TEA013372;TEA013378	K12373+K12373+K12373
Metabolism	Biosynthesis of other secondary metabolites	Anthocyanin biosynthesis	2	4	0.294096	0.579002	ko00942	TEA007509;TEA004632	K12930+K12930
Metabolism	Amino acid metabolism	Arginine biosynthesis	10	31	0.31025	0.601407	ko00220	TEA024318;TEA009085;TEA005805;TEA015580;TEA029372;TEA019294;TEA010815;TEA023090;TEA001727;TEA028194	K14454+K01476+K14455+K01915+K14272+K00611+K00620+K00814+K14455+K01915
Metabolism	Carbohydrate metabolism	Pentose phosphate pathway	17	56	0.325137	0.620716	ko00030	TEA018294;TEA009803;TEA011020;TEA011935;TEA008221;TEA023229;TEA013044;TEA018404;TEA024448;TEA004943;TEA031483;TEA012798;TEA024651;TEA019052;TEA007591;TEA019292;TEA030689	K00850+K01623+K00850+K01807+K01783+K01623+K00131+K03841+K00850+K01623+K00851+K00131+K00036+K00895+K01807+K00036+K01810
Metabolism	Glycan biosynthesis and metabolism	Other glycan degradation	8	25	0.351916	0.661812	ko00511	TEA032732;TEA032700;TEA000233;TEA024162;TEA009934;TEA013372;TEA013378;TEA030642	K01227+K01227+K15923+K12373+K01206+K12373+K12373+K01191
Metabolism	Metabolism of cofactors and vitamins	Porphyrin and chlorophyll metabolism	16	54	0.373901	0.683047	ko00860	TEA014780;TEA002222;TEA015436;TEA025325;TEA008655;TEA021772;TEA032426;TEA029758;TEA013600;TEA008213;TEA010303;TEA008264;TEA014932;TEA032611;TEA020323;TEA012308	K00218+K01885+K00228+K03428+K04035+K13606+K03404+K00218+K02303+K10960+K22013+K00218+K08099+K02492+K01772+K19073
Environmental Information Processing	Signal transduction	Phosphatidylinositol signaling system	21	72	0.37405	0.683047	ko04070	TEA026092;TEA001306;TEA001304;TEA016535;TEA005574;TEA021043;TEA014324;TEA001274;TEA005866;TEA010007;TEA010228;TEA012572;TEA028477;TEA027418;TEA017077;TEA027925;TEA031520;TEA031959;TEA006334;novel.9766;novel.12596	K00901+K02183+K02183+K00901+K05857+K02183+K02183+K05857+K02183+K00889+K00913+K05857+K02183+K01106+K21797+K10047+K02183+K00889+K01099+K00901+K00901
Metabolism	Lipid metabolism	Ether lipid metabolism	9	30	0.417581	0.741058	ko00565	TEA032075;TEA030352;TEA009353;TEA017238;TEA022375;TEA021733;TEA010648;TEA004903;TEA026638	K01115+K01047+K01115+K01115+K14674+K01114+K01115+K01114+K01115
Metabolism	Lipid metabolism	Sphingolipid metabolism	9	30	0.417581	0.741058	ko00600	TEA008634;TEA030788;TEA010680;TEA006681;TEA013741;TEA026408;TEA030219;TEA032246;TEA022017	K04711+K04711+K12349+K04718+K04713+K00654+K04713+K07407+K07407
Metabolism	Carbohydrate metabolism	Inositol phosphate metabolism	21	76	0.486239	0.841609	ko00562	TEA018295;TEA024455;TEA009887;TEA002680;TEA018302;TEA005574;TEA001274;TEA017905;TEA018289;TEA010007;TEA021733;TEA026343;TEA010228;TEA012572;TEA018449;TEA004903;TEA027418;TEA017077;TEA027925;TEA031959;TEA006334	K00469+K00469+K01858+K19517+K00469+K05857+K05857+K00469+K00469+K00889+K01114+K00140+K00913+K05857+K00469+K01114+K01106+K21797+K10047+K00889+K01099
Metabolism	Global and overview maps	2-Oxocarboxylic acid metabolism	15	54	0.493712	0.841609	ko01210	TEA020219;TEA029537;TEA024318;TEA005805;TEA033575;TEA029372;TEA021693;TEA001698;TEA010815;TEA023090;TEA001727;TEA004486;TEA020212;TEA005051;novel.12052	K11820+K11820+K14454+K14455+K01652+K14272+K12153+K00826+K00620+K00814+K14455+K11820+K11820+K00928+K11820
Metabolism	Carbohydrate metabolism	Glyoxylate and dicarboxylate metabolism	22	80	0.494278	0.841609	ko00630	TEA029083;TEA024031;TEA008639;TEA007716;TEA008357;TEA002986;TEA032513;TEA033397;TEA017601;TEA015580;TEA029372;TEA022183;TEA018839;TEA015225;TEA025159;TEA030315;TEA015097;TEA018120;TEA015494;TEA025786;TEA008511;TEA028194	K00281+K00284+K01895+K01913+K22133+K03781+K15919+K11517+K01602+K01915+K14272+K11517+K00600+K00122+K11517+K00284+K01455+K00600+K00600+K00600+K00626+K01915
Metabolism	Lipid metabolism	Synthesis and degradation of ketone bodies	2	6	0.510566	0.8517	ko00072	TEA014739;TEA008511	K01641+K00626
Metabolism	Lipid metabolism	Arachidonic acid metabolism	6	21	0.513724	0.8517	ko00590	TEA008874;TEA030352;TEA014026;TEA022375;TEA032876;TEA007637	K07418+K01047+K18592+K14674+K07425+K00079
Genetic Information Processing	Replication and repair	DNA replication	15	55	0.526559	0.861642	ko03030	TEA023202;TEA010987;TEA004448;TEA014659;TEA010470;TEA021219;TEA010299;TEA015211;TEA015801;TEA001647;TEA002839;TEA016461;TEA025958;novel.10563;novel.13054	K02325+K03505+K07466+K02540+K07466+K02542+K04802+K10756+K02212+K02209+K02324+K02541+K10742+K02320+K02685
Metabolism	Metabolism of cofactors and vitamins	Biotin metabolism	6	22	0.565085	0.91283	ko00780	TEA010015;TEA010835;TEA012989;TEA003420;TEA014589;TEA014588	K01942+K00059+K09458+K00059+K00652+K00652
Metabolism	Lipid metabolism	Fatty acid elongation	13	49	0.577735	0.920021	ko00062	TEA031782;TEA023390;TEA009367;TEA011049;TEA005469;TEA015622;TEA022927;TEA009759;TEA020815;TEA028716;TEA008441;TEA023651;TEA005835	K15397+K15397+K01076+K01076+K15397+K15397+K15397+K15397+K15397+K01076+K15397+K15397+K15397
Metabolism	Global and overview maps	Fatty acid metabolism	19	72	0.58414	0.920021	ko01212	TEA007262;TEA010835;TEA002733;TEA010864;TEA026133;TEA006814;TEA012989;TEA013436;TEA003420;TEA019131;TEA024191;TEA033164;TEA015906;TEA025470;TEA016089;TEA019223;TEA008511;TEA000885;novel.1883	K00232+K00059+K10781+K01897+K03921+K02160+K09458+K00232+K00059+K01692+K01897+K11262+K07513+K10256+K10256+K01692+K00626+K01897+K01897
Metabolism	Amino acid metabolism	Lysine biosynthesis	4	15	0.6054	0.941734	ko00300	TEA003853;TEA017333;TEA005051;novel.5652	K10206+K12524+K00928+K10206
Metabolism	Global and overview maps	Biosynthesis of amino acids	62	236	0.61319	0.942218	ko01230	TEA001548;TEA006130;TEA018294;TEA032566;TEA004665;TEA009803;TEA017325;TEA011020;TEA011935;TEA010980;TEA003929;TEA006198;TEA005521;TEA008221;TEA023229;TEA004234;TEA011847;TEA010854;TEA024318;TEA028122;TEA014195;TEA009085;TEA031676;TEA028242;TEA005805;TEA022502;TEA023082;TEA033575;TEA011331;TEA024448;TEA015580;TEA004943;TEA024730;TEA025345;TEA019127;TEA021615;TEA029372;TEA004789;TEA018839;TEA006735…	K00640+K01733+K00850+K15227+K01657+K01623+K00831+K00850+K01807+K00873+K00873+K01696+K12657+K01783+K01623+K00815+K13832+K00640+K14454+K01754+K00058+K01476+K01689+K00873+K14455+K00640+K00058+K01652+K00817+K00850+K01915+K01623+K01620+K00873+K00789+K15633+K14272+K13034+K00600+K00789+K00826+K05359+K01738+K01807+K00600+K00611+K00264+K00600+K00620+K00814+K00600+K05359+K14455+K10206+K05359+K12524+K00264+…
Metabolism	Lipid metabolism	Biosynthesis of unsaturated fatty acids	8	31	0.622312	0.944714	ko01040	TEA007262;TEA010835;TEA026133;TEA013436;TEA003420;TEA015906;TEA025470;TEA016089	K00232+K00059+K03921+K00232+K00059+K07513+K10256+K10256
Metabolism	Lipid metabolism	Fatty acid biosynthesis	11	43	0.634725	0.952087	ko00061	TEA010835;TEA002733;TEA010864;TEA026133;TEA006814;TEA012989;TEA003420;TEA024191;TEA033164;TEA000885;novel.1883	K00059+K10781+K01897+K03921+K02160+K09458+K00059+K01897+K11262+K01897+K01897
Metabolism	Amino acid metabolism	Lysine degradation	9	37	0.698049	1	ko00310	TEA025215;TEA032018;TEA033643;TEA028527;TEA017102;TEA019131;TEA016574;TEA019223;TEA008511	K00128+K00128+K11420+K11423+K00128+K01692+K00128+K01692+K00626
Metabolism	Amino acid metabolism	Phenylalanine, tyrosine and tryptophan biosynthesis	13	53	0.701689	1	ko00400	TEA032566;TEA004665;TEA006198;TEA004234;TEA011847;TEA024318;TEA005805;TEA011331;TEA015348;TEA033282;TEA001727;TEA026461;novel.51	K15227+K01657+K01696+K00815+K13832+K14454+K14455+K00817+K05359+K05359+K14455+K05359+K15849
Metabolism	Amino acid metabolism	Histidine metabolism	5	21	0.704583	1	ko00340	TEA025215;TEA032018;TEA011331;TEA017102;TEA016574	K00128+K00128+K00817+K00128+K00128
Metabolism	Metabolism of cofactors and vitamins	Ubiquinone and other terpenoid-quinone biosynthesis	9	39	0.76025	1	ko00130	TEA024555;TEA001113;TEA004234;TEA032128;TEA006577;TEA013978;TEA024987;TEA011382;TEA025906	K14760+K03809+K00815+K01661+K01904+K00457+K03809+K14760+K01904
Metabolism	Amino acid metabolism	Valine, leucine and isoleucine biosynthesis	3	14	0.770479	1	ko00290	TEA028122;TEA033575;TEA001698	K01754+K01652+K00826
Cellular Processes	Transport and catabolism	Peroxisome	20	84	0.776262	1	ko04146	TEA007262;TEA014784;TEA012017;TEA023332;TEA010864;TEA002986;TEA022836;TEA033397;TEA013436;TEA022183;TEA018116;TEA025159;TEA017722;TEA024191;TEA028500;TEA002243;TEA015906;TEA000885;novel.1883;novel.9409	K00232+K13348+K04565+K04565+K01897+K03781+K13356+K11517+K00232+K11517+K17879+K11517+K12261+K01897+K13356+K13347+K07513+K01897+K01897+K04564
Metabolism	Metabolism of cofactors and vitamins	Pantothenate and CoA biosynthesis	5	23	0.782261	1	ko00770	TEA030100;TEA033575;TEA014377;TEA007015;TEA001698	K01922+K01652+K00606+K02201+K00826
Metabolism	Carbohydrate metabolism	C5-Branched dibasic acid metabolism	1	5	0.791392	1	ko00660	TEA033575	K01652
Metabolism	Metabolism of terpenoids and polyketides	Terpenoid backbone biosynthesis	13	57	0.800674	1	ko00900	TEA019049;TEA012756;TEA017373;TEA026768;TEA008213;TEA005817;TEA003356;TEA019181;TEA014739;TEA008511;TEA018068;TEA012305;novel.3083	K00021+K01662+K00021+K01662+K10960+K00099+K00587+K13789+K01641+K00626+K13789+K03527+K00787
Metabolism	Metabolism of other amino acids	Selenocompound metabolism	3	15	0.811749	1	ko00450	TEA012842;TEA028776;TEA027487	K08247+K00384+K01761
Genetic Information Processing	Replication and repair	Base excision repair	10	46	0.830951	1	ko03410	TEA023202;TEA010987;TEA017399;TEA006250;TEA021214;TEA010299;TEA020200;TEA025187;TEA030983;TEA002839	K02325+K03505+K01246+K01246+K01246+K04802+K01246+K10773+K03575+K02324
Metabolism	Biosynthesis of other secondary metabolites	Monobactam biosynthesis	2	11	0.839486	1	ko00261	TEA017333;TEA005051	K12524+K00928
Genetic Information Processing	Replication and repair	Non-homologous end-joining	2	11	0.839486	1	ko03450	TEA019221;novel.10991	K10866+K10866
Metabolism	Metabolism of cofactors and vitamins	One carbon pool by folate	5	25	0.843111	1	ko00670	TEA018839;TEA018120;TEA015494;TEA025786;novel.6917	K00600+K00600+K00600+K00600+K13998
Metabolism	Metabolism of other amino acids	Phosphonate and phosphinate metabolism	1	6	0.847557	1	ko00440	TEA026345	K00968
Genetic Information Processing	Replication and repair	Homologous recombination	13	65	0.923344	1	ko03440	TEA007418;TEA010987;TEA006917;TEA004448;TEA010470;TEA027232;TEA002350;TEA000929;TEA018227;TEA000930;TEA019221;TEA026589;novel.10991	K10728+K03505+K10683+K07466+K07466+K15362+K10683+K08991+K04482+K08991+K10866+K10875+K10866
Metabolism	Metabolism of cofactors and vitamins	Nicotinate and nicotinamide metabolism	3	20	0.935625	1	ko00760	TEA006207;TEA030416;TEA014742	K00763+K00278+K18551
Metabolism	Metabolism of cofactors and vitamins	Folate biosynthesis	5	30	0.936345	1	ko00790	TEA006481;TEA001809;TEA007637;TEA024303;novel.6917	K14652+K14652+K00079+K18482+K13998
Metabolism	Nucleotide metabolism	Pyrimidine metabolism	26	130	0.973897	1	ko00240	TEA018100;TEA023202;TEA025015;TEA021721;TEA010288;TEA005242;TEA010987;TEA017964;TEA000106;TEA025034;TEA015429;TEA024072;TEA028102;TEA010169;TEA028225;TEA019489;TEA011641;TEA016243;TEA002839;TEA011621;TEA005054;novel.10563;novel.6128;novel.6547;novel.13054;novel.6917	K01520+K02325+K00962+K01955+K16904+K01489+K03505+K00761+K00609+K01493+K01937+K16904+K00857+K16904+K13800+K10807+K16904+K03002+K02324+K00940+K10808+K02320+K16904+K01520+K02685+K13998
Genetic Information Processing	Replication and repair	Mismatch repair	7	46	0.980369	1	ko03430	TEA010987;TEA007331;TEA004448;TEA010470;TEA010299;TEA015211;TEA033454	K03505+K08734+K07466+K07466+K04802+K10756+K08737
Metabolism	Metabolism of cofactors and vitamins	Thiamine metabolism	2	23	0.993067	1	ko00730	TEA012756;TEA026768	K01662+K01662
Genetic Information Processing	Translation	Aminoacyl-tRNA biosynthesis	9	62	0.993675	1	ko00970	TEA002222;TEA018276;TEA020988;TEA032520;TEA027680;TEA026159;TEA032316;TEA024061;TEA013822	K01885+K01889+K01893+K01870+K01893+K04567+K01893+K01893+K14164
Genetic Information Processing	Folding, sorting and degradation	SNARE interactions in vesicular transport	4	39	0.997258	1	ko04130	TEA014845;TEA023326;TEA005416;novel.10165	K08489+K08486+K08496+K08506
Metabolism	Glycan biosynthesis and metabolism	N-Glycan biosynthesis	6	52	0.998078	1	ko00510	TEA001751;TEA024623;TEA012725;TEA028205;novel.807;novel.4165	K00737+K00736+K00902+K00737+K01228+K01001
Genetic Information Processing	Folding, sorting and degradation	Ubiquitin mediated proteolysis	19	119	0.998491	1	ko04120	TEA000548;TEA001305;TEA033125;TEA017153;TEA018732;TEA017550;TEA009636;TEA010800;TEA013464;TEA007402;TEA001203;TEA031482;TEA010544;TEA031615;TEA025458;TEA028424;TEA019228;TEA016039;novel.8193	K06689+K10581+K06688+K10143+K03875+K10581+K06689+K10144+K10579+K03363+K10144+K03363+K10575+K04506+K06688+K10144+K10581+K10606+K10576
Genetic Information Processing	Folding, sorting and degradation	Protein processing in endoplasmic reticulum	39	212	0.998787	1	ko04141	TEA000518;TEA001914;TEA032852;TEA000134;TEA017741;TEA033542;TEA000548;TEA024943;TEA005454;TEA028966;TEA003264;TEA004686;TEA004371;TEA004370;TEA010314;TEA030896;TEA009636;TEA012420;TEA010544;TEA000214;TEA030586;TEA000778;TEA016224;TEA014505;TEA004739;TEA030322;TEA023352;TEA033671;TEA006729;TEA013627;TEA015512;TEA014054;TEA004368;TEA004366;TEA026655;novel.807;novel.2665;novel.2663;novel.11264	K10950+K14009+K13993+K10666+K13993+K13993+K06689+K10950+K13993+K13993+K14009+K13993+K13993+K13993+K13993+K08852+K06689+K10666+K10575+K03283+K10666+K10666+K08852+K14006+K09562+K13993+K09486+K03283+K10085+K08057+K13989+K13989+K13993+K13993+K13993+K01228+K13993+K13993+K13989
Cellular Processes	Transport and catabolism	Phagosome	13	91	0.998787	1	ko04145	TEA021894;TEA007644;TEA007434;TEA018976;TEA021005;TEA009843;TEA025734;TEA028071;TEA013627;novel.6519;novel.3336;novel.5778;novel.3389	K04392+K07375+K02154+K04392+K07375+K02147+K07374+K07374+K08057+K07375+K07375+K02151+K07375
Genetic Information Processing	Folding, sorting and degradation	RNA degradation	18	118	0.999196	1	ko03018	TEA006902;TEA025015;TEA018294;TEA012350;TEA011020;TEA003103;TEA031676;TEA031272;TEA032490;TEA024448;TEA019170;TEA011789;TEA020848;TEA008905;TEA032394;TEA033042;TEA030406;novel.12401	K13126+K00962+K00850+K12581+K00850+K04077+K01689+K12619+K13126+K00850+K13126+K12606+K10643+K12607+K12614+K03654+K12581+K12620
Metabolism	Nucleotide metabolism	Purine metabolism	26	160	0.999565	1	ko00230	TEA023202;TEA025015;TEA029820;TEA028651;TEA011607;TEA022690;TEA010980;TEA010987;TEA003929;TEA017768;TEA028242;TEA024175;TEA015248;TEA025345;TEA028927;TEA019489;TEA033169;TEA008063;TEA016243;TEA002839;TEA011621;TEA017594;TEA005054;TEA007061;novel.10563;novel.13054	K02325+K00962+K00942+K00759+K01933+K00951+K00873+K03505+K00873+K00759+K00873+K00088+K00759+K00873+K02083+K10807+K00860+K00764+K03002+K02324+K00940+K11808+K10808+K00759+K02320+K02685
Cellular Processes	Transport and catabolism	Endocytosis	28	179	0.999904	1	ko04144	TEA002473;TEA032075;TEA008286;TEA025415;TEA000545;TEA009353;TEA002904;TEA017238;TEA002935;TEA033455;TEA032860;TEA007624;TEA000214;TEA015234;TEA013783;TEA010007;TEA001511;TEA011353;TEA031509;TEA010648;TEA033671;TEA032466;TEA026638;TEA002055;TEA031959;novel.11336;novel.2925;novel.6187	K19476+K01115+K19476+K10396+K19366+K01115+K19476+K01115+K12471+K18443+K12471+K12191+K03283+K07904+K12483+K00889+K19476+K12486+K12183+K01115+K03283+K05758+K01115+K19476+K00889+K07937+K07937+K12486
Genetic Information Processing	Replication and repair	Nucleotide excision repair	7	72	0.999926	1	ko03420	TEA023202;TEA010987;TEA004448;TEA010470;TEA010299;TEA015211;TEA002839	K02325+K03505+K07466+K07466+K04802+K10756+K02324
Metabolism	Carbohydrate metabolism	Citrate cycle (TCA cycle)	3	50	0.999973	1	ko00020	TEA012213;TEA015503;TEA008970	K01679+K01610+K01610
Genetic Information Processing	Folding, sorting and degradation	Protein export	2	49	0.999996	1	ko03060	TEA031993;TEA003115	K03100+K03100
Genetic Information Processing	Folding, sorting and degradation	Proteasome	3	58	0.999997	1	ko03050	TEA024759;TEA003871;TEA004719	K02725+K02739+K03036
Genetic Information Processing	Transcription	RNA polymerase	1	47	1	1	ko03020	TEA016243	K03002
Genetic Information Processing	Transcription	Basal transcription factors	1	47	1	1	ko03022	TEA012290	K03138
Metabolism	Energy metabolism	Oxidative phosphorylation	11	124	1	1	ko00190	TEA002748;TEA014991;TEA019566;TEA018071;TEA006995;TEA007434;TEA008467;TEA011366;TEA009843;TEA017141;novel.5778	K05579+K01535+K01535+K02115+K02109+K02154+K01535+K01507+K02147+K02115+K02151
Genetic Information Processing	Translation	Ribosome biogenesis in eukaryotes	3	95	1	1	ko03008	TEA031272;TEA017668;TEA022418	K12619+K14565+K14572
Genetic Information Processing	Translation	Ribosome	14	288	1	1	ko03010	TEA001781;TEA028757;TEA028033;TEA027150;TEA031885;TEA018139;TEA000268;TEA025716;TEA013870;TEA000998;TEA005072;TEA002693;novel.6049;novel.7928	K02881+K02982+K02906+K02898+K02959+K02884+K02968+K02954+K02900+K02906+K02988+K02866+K02942+K02915
Genetic Information Processing	Translation	RNA transport	5	200	1	1	ko03013	TEA006902;TEA026147;TEA032490;TEA019170;novel.10982	K13126+K14297+K13126+K13126+K14300
Genetic Information Processing	Translation	mRNA surveillance pathway	5	131	1	1	ko03015	TEA006902;TEA032490;TEA017884;TEA019170;novel.10793	K13126+K13126+K00565+K13126+K14411
Genetic Information Processing	Transcription	Spliceosome	7	191	1	1	ko03040	TEA019690;TEA000214;TEA001341;TEA033671;TEA009504;TEA009986;novel.4661	K12828+K03283+K12813+K03283+K12890+K12863+K12855
