# Supplementary material for: Integrated transcriptome and hormonal analysis of naphthalene acetic acid-induced adventitious root formation of tea cuttings (Camellia sinensis)
Source: BMC Plant Biol. 2022 Jul 4;22:319. doi: 10.1186/s12870-022-03701-x (PMC9251942; doi:10.1186/s12870-022-03701-x)
Supplement: Supplementary file 8 — Additional file 8: Table S4. Hormone-related DEGs in both the red- and green-stem cutting groups. [file 12870_2022_3701_MOESM8_ESM.xlsx]

## Sheet: Sheet1
Table S4. Hormone-related DEGs in both the red- and green-stem cutting groups
Hormone	Gene ID	TAIR ID	TAIR symbols/names	CvsA_log2FoldChange	DvsB_log2FoldChange	GvsE_log2FoldChange	HvsF_log2FoldChange	KvsI_log2FoldChange	LvsJ_log2FoldChange
Auxin	TEA027710	AT3G15540.1	IAA19, MSG2	1.24718	2.98099	0.839614	-0.781574	1.04392	-0.780727
	TEA023425	AT2G33310.3	IAA13	8.31011	7.38685	2.43087	2.03257	0.0957333	1.3801
	TEA026521	AT4G32280.1	IAA29	4.84846	5.6918	2.21291	1.13805	0.714917	1.57364
	TEA024212	AT5G43700.1	IAA4, ATAUX2-11	2.83202	3.18708	1.51538	0.987979	0.593073	0.14604
	TEA009252	AT4G29080.1	PAP2, IAA27	1.0208	-0.18905	-0.312452	-1.01119	-0.327373	-1.1987
	TEA011663	AT5G43700.1	IAA4, ATAUX2-11	1.49858	2.56725	2.76591	2.6857	0.392327	1.77784
	TEA027708	AT1G04250.1	AtIAA17, IAA17, AXR3	2.31955	3.41935	1.41237	1.54084	0.761083	1.35541
	TEA014233	AT1G04250.1	AtIAA17,IAA17,AXR3	4.33204	4.23838	1.38964	0.209801	0.268957	0.395168
	TEA013843	AT5G43700.1	IAA4, ATAUX2-11	3.5117	4.9321	1.58644	2.27549	0.747362	1.369
	TEA015496	AT5G65670.2	IAA9	1.99291	1.86815	0.748735	0.478242	0.00506177	0.0840654
	TEA006724	AT5G43700.1	IAA4, ATAUX2-11	2.95927	5.41068	1.47196	2.2733	-0.271398	1.94155
	novel.10662	AT2G33310.2	IAA13	2.91912	2.88768	1.06519	0.519747	-0.442829	-0.499016
	novel.12315	AT4G28640.3	IAA11	1.27907	2.36262	0.872607	0.989557	0.57136	0.57025
	TEA020221	AT1G19850.1	IAA24,MP,ARF5	0.02591	0.439457	-1.17602	-1.65905	-0.288653	-0.6594
	TEA013731	AT2G14960.1	GH3.1	-0.0357965	1.41722	2.99843	0.913029	1.44313	0.729612
	TEA011239	AT2G14960.1	GH3.1	6.11779	9.46666	3.89029	4.75359	3.66502	5.23052
	TEA029197	AT2G14960.1	GH3.1	4.38911	5.88913	3.2788	3.93132	3.44525	5.22207
	TEA000236	AT2G14960.1	GH3.1	2.19079	3.96721	3.04462	3.28054	2.20454	3.74758
	TEA030743	AT5G54510.1	DFL1, GH3.6	-2.08604	-0.886627	-3.388	3.23082	-2.85855	2.81354
	TEA017882	AT5G54510.1	DFL1, GH3.6	1.62029	1.68659	2.36049	1.52802	0.634993	1.86215
	TEA033596	AT2G37030.1	SAUR46	-2.56387	-3.37598	-1.52168	-2.14198	-0.103049	-1.74856
	TEA005327	AT4G12410.1	SAUR35	1.47713	1.95963	2.76111	2.19583	1.61276	3.29933
	TEA033527	AT2G46690.1	SAUR32	0.24338	1.5814	1.51896	1.20334	0.810234	0.743779
	TEA020222	AT1G75590.1	SAUR52	-0.158415	-4.05848	0.669785	-0.293082	-1.2368	-0.303277
	TEA004406	AT2G36210.1	SAUR45	-1.35607	-1.28772	-1.56963	0.607759	0.355743	1.3138
	TEA007836	AT5G50760.1	SAUR55	-1.89511	-0.83495	-2.34517	-1.03587	-1.53502	-1.3932
	TEA009160	AT2G46690.1	SAUR32	-1.90355	-3.50127	-0.346745	0.0111317	-1.02426	-1.28212
	novel.2581	AT4G34770.1	SAUR1	2.18059	4.53358	2.70141	-0.123552	-2.29224	NA
	novel.2582	AT4G38840.1	SAUR14	-0.13053	0.479931	3.073	2.74875	0.240017	2.30594
	TEA019802	AT2G38120.1	AUX1, MAP1, PIR1, AtAUX1, WAV5	2.0194	-1.29115	-0.495851	-1.3227	-0.850993	-1.35638
Abscisic acid	TEA014082	AT4G17870.1	RCAR11, PYR1	-1.93045	-1.7531	1.40357	-0.386481	-0.0386562	0.244058
	TEA009253	AT2G38310.1	AtPYL4, PYL4, RCAR10	-2.10707	1.29231	-1.26971	0.255234	0.737423	0.637253
	TEA026592	AT2G38310.1	AtPYL4, PYL4, RCAR10	0.325089	2.6921	1.74707	1.47576	1.03298	2.662
	TEA016225	AT2G38310.1	AtPYL4, PYL4, RCAR10	0.762304	-1.27328	0.828785	-0.554209	-1.83497	-0.385326
	TEA016434	AT2G38310.1	AtPYL4, PYL4, RCAR10	0.656157	2.50231	0.708225	0.331964	-1.45885	1.66521
	TEA026957	AT1G07430.1	HAI2, HON, AtAIP1, AIP1	0.360367	0.72335	0.378486	1.09356	1.18439	0.891503
	TEA026994	AT4G26080.1	ABI1, AtABI1	0.0179162	-0.137889	-0.787756	0.203107	-1.72151	-1.08379
	TEA015199	AT2G29380.1	HAI3	0.952828	2.09021	1.78	1.52707	1.67525	0.969183
Jasmonic acid	TEA002159	AT4G17880.1	MYC4	1.66141	-0.660367	2.6404	2.15274	-0.301707	0.720082
	TEA022746	AT4G00870.1	no symbol available	0.104977	-1.83712	-1.86152	0.105396	-1.81742	-0.348856
	TEA009193	AT4G00870.1	no symbol available	0.331342	-0.341334	-0.928788	1.34682	-1.66428	-0.492741
	TEA030190	AT1G19180.3	JAZ1, TIFY10A, AtJAZ1	0.96867	1.35822	1.78595	0.958001	0.987247	0.955139
	TEA032228	AT5G13220.1	JAZ10, TIFY9, JAS1	0.400616	0.770946	1.69323	2.39379	0.480718	2.19079
Salicylic acid	TEA011482	AT1G68640.1	TGA8, PAN	2.29237	2.18163	1.0375	-0.11074	0.646525	0.125829
	TEA027854	AT1G08320.4	bZIP21, TGA9	0.0980301	1.04525	-1.26813	-0.706419	0.139067	0.117165
	TEA030075	AT5G65210.7	TGA1	-1.80583	-2.22195	0.698786	0.355357	0.639198	-0.195308
	TEA022240	AT2G14580.1	ATPRB1, PRB1, AtCAPE7	-3.86936	-3.52056	-5.70522	2.38421	-1.62962	5.73076
	TEA021361	AT4G33720.1	AtCAPE3	-0.30997	-3.25009	-1.97505	1.86654	-0.54038	2.80201
	TEA004542	AT4G33720.1	AtCAPE3	-0.978724	-2.41685	-2.16531	2.13265	-1.14119	2.97604
	TEA004541	AT2G14580.1	ATPRB1, PRB1, AtCAPE7	-1.88643	-3.82782	-4.68428	3.34761	-1.51422	2.68151
	TEA030748	AT1G50060.1	no symbol available	-2.68273	-5.35594	-4.86917	2.62674	-2.27429	3.02869
	TEA006030	AT5G45110.1	NPR3, ATNPR3	-1.08597	-1.07886	0.671753	1.12796	0.684792	1.39995
	TEA005670	AT2G41370.1	BOP2	-0.240324	-1.4893	-0.944078	-1.29271	-1.37095	-1.5003
Cytokinin	TEA012865	AT2G01830.6	ATCRE1, CRE1, WOL1, AHK4, WOL	0.484573	0.473591	-1.39233	-1.13361	-0.43087	-1.6182
	TEA032074	AT5G35750.1	AHK2, HK2	2.81733	3.64912	1.53794	0.665168	0.133496	0.248642
	TEA012919	AT3G21510.1	AHP1	-1.85066	-4.32696	-0.422399	0.224887	-0.15913	-1.21554
	TEA014529	AT3G21510.1	AHP1	-1.44622	-2.45996	-0.302218	-0.278417	-1.22501	1.6902
	TEA013431	AT3G21510.1	AHP1	NA	-7.58368	-1.59403	-5.0985	-3.58453	-5.01027
	TEA005719	AT2G25180.1	ARR12, AtARR12, RR12	0.555515	0.362089	-0.995729	-0.81185	-1.11489	-1.91757
	TEA015643	AT1G67710.1	ARR11	3.51471	3.41909	1.64101	1.53995	0.27824	0.138303
	TEA007275	AT4G16110.1	ARR2, RR2	0.847735	3.05122	1.22274	0.237363	0.618151	0.764052
	TEA006135	AT1G59940.1	ARR3	-0.257074	0.879098	-1.64054	-2.67398	-0.950453	-1.41027
	TEA019192	AT5G62920.1	ARR6	0.605387	-0.989015	-2.22973	-1.71219	-0.660011	-1.67568
	TEA016053	AT3G57040.2	ATRR4, ARR9	0.579462	-0.148025	-0.308034	-1.14612	-1.29792	-0.534234
	TEA012385	AT3G57040.2	ATRR4, ARR9	-1.11559	-0.421654	-3.72064	-3.48107	-1.86605	-4.50496
	TEA012287	AT3G57040.2	ATRR4, ARR9	0.0139184	1.88511	-2.7844	-2.06608	-1.17739	-1.17095
Brassinosteroids	TEA006996	AT5G42750.1	BKI1	-1.18558	-1.14795	0.0580835	1.0472	0.0468762	0.124389
	TEA025960	AT5G46570.1	BSK2	-1.33271	-2.71043	-0.676475	-0.458112	-0.147997	-1.0799
	TEA007187	AT4G25810.1	XTR6, XTH23	1.36735	1.60475	2.22396	0.96113	2.32671	3.12251
	TEA031171	AT4G25810.1	XTR6, XTH23	1.45579	1.60334	3.62265	1.67772	1.82	2.12661
	TEA003764	AT4G25810.1	XTR6, XTH23	0.845073	1.83594	3.38543	1.79789	2.41625	1.94261
	TEA021045	AT5G57560.1	XTH22, TCH4	0.440176	1.03782	3.08205	0.346133	2.97024	0.856206
	TEA021057	AT4G25810.1	XTR6, XTH23	0.311155	2.20639	3.18539	1.49711	2.93452	1.92425
	TEA003768	AT4G25810.1	XTR6, XTH23	0.980487	1.84501	3.28742	1.04311	3.14047	2.86517
	TEA031643	AT4G25810.1	XTR6, XTH23	0.833219	2.06384	3.67451	1.86925	2.57828	1.50575
	TEA012314	AT4G25810.1	XTR6, XTH23	1.51244	1.87624	2.99522	2.05556	1.86516	2.07946
	TEA031639	AT4G25810.1	XTR6, XTH23	0.334583	1.01975	3.26457	0.417122	2.74456	0.77947
	TEA025845	AT4G34160.1	CYCD3, CYCD3	0.00423863	-2.27381	-1.01351	-2.14099	-1.64839	-2.67124
Ethylene	TEA004320	AT2G25490.1	FBL6, EBF1	1.08469	1.98118	0.951459	1.14663	-0.757548	1.60899
	TEA009631	AT3G23240.1	ERF1B, AtERF#092, ERF1	-0.46943	5.34646	2.07095	4.07358	1.42138	3.76534
	TEA019421	AT3G23240.1	ERF1B, AtERF#092, ERF1	-0.51591	0.398522	-1.60125	-0.234909	-1.89984	1.30906
	TEA014156	AT3G23240.1	ERF1B, AtERF#092, ERF1	-0.433123	2.47296	1.29677	1.32042	0.272709	1.62993
			BLASTP 2.9.0+
			>AT3G15540.1 | Symbols:IAA19,MSG2 | indole-3-acetic acid inducible 19,MASSUGU
			>AT2G33310.3 | Symbols:IAA13 | auxin-induced protein 13 | Chr2:14114569-14115757
			>AT4G32280.1 | Symbols:IAA29 | indole-3-acetic acid inducible 29 | Chr4:15583479-15584628
			>AT5G43700.1 | Symbols:IAA4,ATAUX2-11 | indole-3-acetic acid inducible 4,AUXIN
			>AT4G29080.1 | Symbols:PAP2,IAA27 | phytochrome-associated protein 2,indole-3-acetic
			>AT5G43700.1 | Symbols:IAA4,ATAUX2-11 | indole-3-acetic acid inducible 4,AUXIN
			>AT1G04250.1 | Symbols:AtIAA17,IAA17,AXR3 | indole-3-acetic acid inducible
			>AT1G04250.1 | Symbols:AtIAA17,IAA17,AXR3 | indole-3-acetic acid inducible
			>AT5G43700.1 | Symbols:IAA4,ATAUX2-11 | indole-3-acetic acid inducible 4,AUXIN
			>AT5G65670.2 | Symbols:IAA9 | indole-3-acetic acid inducible 9 | Chr5:26254463-26256134
			>AT5G43700.1 | Symbols:IAA4,ATAUX2-11 | indole-3-acetic acid inducible 4,AUXIN
			>AT2G33310.2 | Symbols:IAA13 | auxin-induced protein 13 | Chr2:14114569-14115757
			>AT4G28640.3 | Symbols:IAA11 | indole-3-acetic acid inducible 11 | Chr4:14142288-14143677
			>AT1G19850.1 | Symbols:IAA24,MP,ARF5 | indole-3-acetic acid inducible 24,AUXIN
