# Supplementary material for: Integrated transcriptome and hormonal analysis of naphthalene acetic acid-induced adventitious root formation of tea cuttings (Camellia sinensis)
Source: BMC Plant Biol. 2022 Jul 4;22:319. doi: 10.1186/s12870-022-03701-x (PMC9251942; doi:10.1186/s12870-022-03701-x)
Supplement: Supplementary file 10 — Additional file 10: Table S6. Selected reaction monitoring conditions for protonated or deprotonated plant hormones ([M+H]+or[M-H]-) [file 12870_2022_3701_MOESM10_ESM.xlsx]

## Sheet: Sheet1
Table S6. Selected reaction monitoring conditions for protonated or deprotonated plant hormones ([M+H]+or[M-H]-)
Hormones	Polarity	Parent ion (m/z)	Daughter ions (m/z)	Dissociation voltage (V)	Collision energy (V)
IAA	+	176.2	129.8/102.9	65	12/42
ABA	-	263.1	153.0/204.2	-60	-14/-27
GA1	-	347.4	259.2/273.1	-25	-28/-16
GA3	-	345.2	143.0/239.2	-80	-30/-33
TZR	+	352.3	220.2/136/202.1	90	25/40/32
			BLASTP 2.9.0+
			>AT3G15540.1 | Symbols:IAA19,MSG2 | indole-3-acetic acid inducible 19,MASSUGU
			>AT2G33310.3 | Symbols:IAA13 | auxin-induced protein 13 | Chr2:14114569-14115757
			>AT4G32280.1 | Symbols:IAA29 | indole-3-acetic acid inducible 29 | Chr4:15583479-15584628
			>AT5G43700.1 | Symbols:IAA4,ATAUX2-11 | indole-3-acetic acid inducible 4,AUXIN
			>AT4G29080.1 | Symbols:PAP2,IAA27 | phytochrome-associated protein 2,indole-3-acetic
			>AT5G43700.1 | Symbols:IAA4,ATAUX2-11 | indole-3-acetic acid inducible 4,AUXIN
			>AT1G04250.1 | Symbols:AtIAA17,IAA17,AXR3 | indole-3-acetic acid inducible
			>AT1G04250.1 | Symbols:AtIAA17,IAA17,AXR3 | indole-3-acetic acid inducible
			>AT5G43700.1 | Symbols:IAA4,ATAUX2-11 | indole-3-acetic acid inducible 4,AUXIN
			>AT5G65670.2 | Symbols:IAA9 | indole-3-acetic acid inducible 9 | Chr5:26254463-26256134
			>AT5G43700.1 | Symbols:IAA4,ATAUX2-11 | indole-3-acetic acid inducible 4,AUXIN
			>AT2G33310.2 | Symbols:IAA13 | auxin-induced protein 13 | Chr2:14114569-14115757
			>AT4G28640.3 | Symbols:IAA11 | indole-3-acetic acid inducible 11 | Chr4:14142288-14143677
			>AT1G19850.1 | Symbols:IAA24,MP,ARF5 | indole-3-acetic acid inducible 24,AUXIN
